# Supplementary material for: Genomic analyses of Mycobacterium tuberculosis from human lung resections reveal a high frequency of polyclonal infections
Source: Nat Commun. 2021 May 11;12:2716. doi: 10.1038/s41467-021-22705-z (PMC8113332; doi:10.1038/s41467-021-22705-z)
Supplement: Supplementary file 4 — Supplementary Data 1 [file 41467_2021_22705_MOESM4_ESM.xlsx]

## Sheet: gen_seq_clinical
ncbi_bioproject	ncbi_biosample	ncbi_sra	Tbportals_identifier	local_identifier	age_of_onset	gender	country	case_definition	type_of_resistance	outcome	regimen_drug	specimen_local_identifier	specimen_date	specimen_site
PRJNA318002	SAMN05001041	SRR3544734	65	G-001	33	Female	Georgia	New	MDR non XDR	Cured	Capreomycin, Cycloserine, Ethambutol, Levofloxacin, p-aminosalicylic acid, Prothionamide, Pyrazinamide	G-001_S_1	2013-06-11	sputum
PRJNA318002	SAMN05001070	SRR3544736	28	G-003	28	Female	Georgia	New	Susceptible	Cured	Not Reported	G-003_S_1	2014-12-17	sputum
PRJNA318002	SAMN05001067	SRR3544745	33	G-005	46	Male	Georgia	New	Susceptible	Cured	Not Reported	G-005_S_1	2015-01-09	sputum
PRJNA318002	SAMN05001071	SRR3544742	25	G-006	50	Male	Georgia	New	Susceptible	Cured	Not Reported	G-006_S_1	2014-12-16	sputum
PRJNA318002	SAMN05001065	SRR3544746	1174	G-007	27	Male	Georgia	New	Susceptible	Default	Not Reported	G-007_S_1	2014-12-09	sputum
PRJNA318002	SAMN05001064	SRR3510602	31	G-008	45	Male	Georgia	New	Mono DR	Completed	Not Reported	G-008_S_1	2015-01-14	sputum
PRJNA318002	SAMN05001069	SRR3544752	26	G-010	23	Male	Georgia	New	Susceptible	Cured	Not Reported	G-010_S_1	2014-12-02	sputum
PRJNA318002	SAMN05001068	SRR3544750	24	G-011	58	Male	Georgia	Failure	Susceptible	Cured	Not Reported	G-011_S_1	2014-12-04	sputum
PRJNA318002	SAMN05001066	SRR3544744	5	G-012	25	Male	Georgia	New	Susceptible	Default	Not Reported	G-012_S_1	2014-12-16	sputum
PRJNA318002	SAMN05001038	SRR3544748	44	G-016	27	Female	Georgia	Relapse	MDR non XDR	Cured	Capreomycin, Cycloserine, Levofloxacin, p-aminosalicylic acid, Pyrazinamide	G-016_S_1	2014-11-18	sputum
PRJNA318002	SAMN05001035	SRR3544726	47	G-017	32	Male	Georgia	New	Poly DR	Default	Capreomycin, Cycloserine, Levofloxacin, p-aminosalicylic acid, Rifampicin	G-017_S_1	2014-06-06	sputum
PRJNA318002	SAMN05001060	SRR3544718	42	G-018	27	Male	Georgia	New	XDR	Cured	Amoxicillin-clavulanate, Capreomycin, Clarithromycin, Clofazimine, Cycloserine, Isoniazid, Levofloxacin, Moxifloxacin, p-aminosalicylic acid, Pyrazinamide, Rifampicin	G-018_C	2015-05-21	surgeryCaseousMasses
PRJNA318002	SAMN05001059	SRR3544751	42	G-018	27	Male	Georgia	New	XDR	Cured	Amoxicillin-clavulanate, Capreomycin, Clarithromycin, Clofazimine, Cycloserine, Isoniazid, Levofloxacin, Moxifloxacin, p-aminosalicylic acid, Pyrazinamide, Rifampicin	G-018_E	2015-05-21	surgeryCavityExternalWall
PRJNA318002	SAMN05001058	SRR3544739	42	G-018	27	Male	Georgia	New	XDR	Cured	Amoxicillin-clavulanate, Capreomycin, Clarithromycin, Clofazimine, Cycloserine, Isoniazid, Levofloxacin, Moxifloxacin, p-aminosalicylic acid, Pyrazinamide, Rifampicin	G-018_H	2015-05-21	surgeryHealthy tissue
PRJNA318002	SAMN05001057	SRR3544741	42	G-018	27	Male	Georgia	New	XDR	Cured	Amoxicillin-clavulanate, Capreomycin, Clarithromycin, Clofazimine, Cycloserine, Isoniazid, Levofloxacin, Moxifloxacin, p-aminosalicylic acid, Pyrazinamide, Rifampicin	G-018_I	2015-05-21	surgeryCavityInternalWall
PRJNA318002	SAMN05209827	SRR3743203	42	G-018	27	Male	Georgia	New	XDR	Cured	Amoxicillin-clavulanate, Capreomycin, Clarithromycin, Clofazimine, Cycloserine, Isoniazid, Levofloxacin, Moxifloxacin, p-aminosalicylic acid, Pyrazinamide, Rifampicin	G-018_N	2015-05-21	surgeryNodule
PRJNA318002	SAMN05001039	SRR3544732	42	G-018	27	Male	Georgia	New	XDR	Cured	Amoxicillin-clavulanate, Capreomycin, Clarithromycin, Clofazimine, Cycloserine, Isoniazid, Levofloxacin, Moxifloxacin, p-aminosalicylic acid, Pyrazinamide, Rifampicin	G-018_S_1	2014-10-31	sputum
PRJNA318002	SAMN05001036	SRR3544724	49	G-019	33	Female	Georgia	Failure	MDR non XDR	Cured	Amoxicillin-clavulanate, Bedaquiline, Capreomycin, Clofazimine, Imipenem-cilastatin, Linezolid, Moxifloxacin, p-aminosalicylic acid	G-019_C	2015-06-11	surgeryCaseousMasses
PRJNA318002	SAMN05001037	SRR3544735	49	G-019	33	Female	Georgia	Failure	MDR non XDR	Cured	Amoxicillin-clavulanate, Bedaquiline, Capreomycin, Clofazimine, Imipenem-cilastatin, Linezolid, Moxifloxacin, p-aminosalicylic acid	G-019_S_1	2014-07-21	sputum
PRJNA318002	SAMN05001056	SRR3544747	58	G-021	15	Male	Georgia	New	MDR non XDR	Cured	Amoxicillin-clavulanate, Capreomycin, Clofazimine, Cycloserine, Ethambutol, Isoniazid, Levofloxacin, Linezolid, Moxifloxacin, p-aminosalicylic acid, Pyrazinamide	G-021_C	2014-07-15	surgeryCaseousMasses
PRJNA318002	SAMN05001034	SRR3544716	58	G-021	15	Male	Georgia	New	MDR non XDR	Cured	Amoxicillin-clavulanate, Capreomycin, Clofazimine, Cycloserine, Ethambutol, Isoniazid, Levofloxacin, Linezolid, Moxifloxacin, p-aminosalicylic acid, Pyrazinamide	G-021_S_1	2014-02-18	sputum
PRJNA318002	SAMN06209949	SRR5153132	512	G-023	44	Male	Georgia	Treatment after default	Susceptible	Default	Not Reported	G-023_C	2015-03-23	surgeryCaseousMasses
PRJNA318002	SAMN05001055	SRR3544738	512	G-023	44	Male	Georgia	Treatment after default	Susceptible	Default	Not Reported	G-023_S_1	2015-03-16	sputum
PRJNA318002	SAMN05789058	SRR5153272	54	G-025	49	Male	Georgia	Failure	MDR non XDR	Cured	Amoxicillin-clavulanate, Capreomycin, Clarithromycin, Clofazimine, Cycloserine, Ethambutol, Kanamycin, Levofloxacin, Moxifloxacin, p-aminosalicylic acid, Prothionamide, Pyrazinamide	G-025 _S_1	2014-06-09	sputum
PRJNA318002	SAMN05001048	SRR3544733	54	G-025	49	Male	Georgia	Failure	MDR non XDR	Cured	Amoxicillin-clavulanate, Capreomycin, Clarithromycin, Clofazimine, Cycloserine, Ethambutol, Kanamycin, Levofloxacin, Moxifloxacin, p-aminosalicylic acid, Prothionamide, Pyrazinamide	G-025_C	2014-08-22	surgeryCaseousMasses
PRJNA318002	SAMN05001053	SRR3544749	57	G-026	39	Male	Georgia	Other	Susceptible	Completed	Not Reported	G-026_S_1	2014-02-11	sputum
PRJNA318002	SAMN05001054	SRR3544728	56	G-031	20	Female	Georgia	New	MDR non XDR	Cured	Amoxicillin-clavulanate, Capreomycin, Clarithromycin, Clofazimine, Cycloserine, Ethambutol, Levofloxacin, Moxifloxacin, p-aminosalicylic acid, Pyrazinamide	G-031-S_1	2013-11-07	bronchialLavage
PRJNA318002	SAMN05001042	SRR3544727	519	G-032	36	Male	Georgia	Treatment after default	MDR non XDR	Default	Capreomycin, Cycloserine, Levofloxacin, p-aminosalicylic acid, Prothionamide	G-032_C	2014-01-09	surgeryCaseousMasses
PRJNA318002	SAMN05789057	SRR5153276	519	G-032	36	Male	Georgia	Treatment after default	MDR non XDR	Default	Capreomycin, Cycloserine, Levofloxacin, p-aminosalicylic acid, Prothionamide	G-032-S_1	2013-12-23	sputum
PRJNA480888	SAMN09651670	SRR7516345	59	G-033	25	Female	Georgia	Failure	XDR	Unknown	Amoxicillin-clavulanate, Bedaquiline, Clofazimine, Cycloserine, Imipenem-cilastatin, Linezolid	G-033_C	2014-12-02	surgeryCaseousMasses
PRJNA318002	SAMN05001044	SRR3544740	59	G-033	25	Female	Georgia	Failure	XDR	Unknown	Amoxicillin-clavulanate, Bedaquiline, Clofazimine, Cycloserine, Imipenem-cilastatin, Linezolid	G-033_S_1	2015-03-24	sputum
PRJNA318002	SAMN05001052	SRR3544717	59	G-033	25	Female	Georgia	Failure	XDR	Unknown	Amoxicillin-clavulanate, Bedaquiline, Clofazimine, Cycloserine, Imipenem-cilastatin, Linezolid	G-033_S_2	2014-04-23	sputum
PRJNA318002	SAMN05001043	SRR3544729	55	G-034	33	Female	Georgia	New	XDR	Cured	Amoxicillin-clavulanate, Capreomycin, Clofazimine, Cycloserine, Ethambutol, Isoniazid, Levofloxacin, Linezolid, Moxifloxacin, p-aminosalicylic acid, Prothionamide, Pyrazinamide	G-034_C	2014-11-06	surgeryCaseousMasses
PRJNA318002	SAMN05001046	SRR3544737	589	G-035	28	Female	Georgia	New	XDR	Cured	Amoxicillin-clavulanate, Capreomycin, Clarithromycin, Clofazimine, Cycloserine, Ethambutol, Levofloxacin, Moxifloxacin, p-aminosalicylic acid, Prothionamide, Pyrazinamide	G-035_C	2014-07-03	surgeryCaseousMasses
PRJNA318002	SAMN05001040	SRR3544720	498	G-036	40	Female	Georgia	New	MDR non XDR	Cured	Capreomycin, Cycloserine, Ethambutol, Levofloxacin, Linezolid, p-aminosalicylic acid, Pyrazinamide	G-036_C	2015-09-04	surgeryCaseousMasses
PRJNA318002	SAMN05789047	SRR5153273	498	G-036	40	Female	Georgia	New	MDR non XDR	Cured	Capreomycin, Cycloserine, Ethambutol, Levofloxacin, Linezolid, p-aminosalicylic acid, Pyrazinamide	G-036_S_1	2014-10-30	sputum
PRJNA318002	SAMN05001051	SRR3544743	500	G-037	26	Male	Georgia	New	MDR non XDR	Default	Capreomycin, Cycloserine, Ethambutol, Levofloxacin, Moxifloxacin, p-aminosalicylic acid, Prothionamide, Pyrazinamide	G-037_S_1	2015-03-26	sputum
PRJNA318002	SAMN05789070	SRR5153312	680	G-038	25	Female	Georgia	New	MDR non XDR	Cured	Capreomycin, Cycloserine, Ethambutol, Levofloxacin, p-aminosalicylic acid, Pyrazinamide	G-038_S-1	2014-12-08	sputum
PRJNA318002	SAMN05789107	SRR5153601	676	G-039	16	Male	Georgia	New	XDR	Cured	Amoxicillin-clavulanate, Capreomycin, Clofazimine, Cycloserine, Delamanid, Ethambutol, Imipenem-cilastatin, Isoniazid, Levofloxacin, Linezolid, Moxifloxacin, p-aminosalicylic acid, Prothionamide, Pyrazinamide	G-039-C	2015-09-23	surgeryCaseousMasses
PRJNA318002	SAMN05789106	SRR5153619	676	G-039	16	Male	Georgia	New	XDR	Cured	Amoxicillin-clavulanate, Capreomycin, Clofazimine, Cycloserine, Delamanid, Ethambutol, Imipenem-cilastatin, Isoniazid, Levofloxacin, Linezolid, Moxifloxacin, p-aminosalicylic acid, Prothionamide, Pyrazinamide	G-039-E	2015-09-23	surgeryCavityExternalWall
PRJNA318002	SAMN05789110	SRR5153621	676	G-039	16	Male	Georgia	New	XDR	Cured	Amoxicillin-clavulanate, Capreomycin, Clofazimine, Cycloserine, Delamanid, Ethambutol, Imipenem-cilastatin, Isoniazid, Levofloxacin, Linezolid, Moxifloxacin, p-aminosalicylic acid, Prothionamide, Pyrazinamide	G-039-H	2015-09-23	surgeryHealthy tissue
PRJNA318002	SAMN05789108	SRR5153614	676	G-039	16	Male	Georgia	New	XDR	Cured	Amoxicillin-clavulanate, Capreomycin, Clofazimine, Cycloserine, Delamanid, Ethambutol, Imipenem-cilastatin, Isoniazid, Levofloxacin, Linezolid, Moxifloxacin, p-aminosalicylic acid, Prothionamide, Pyrazinamide	G-039-I	2015-09-23	surgeryCavityInternalWall
PRJNA318002	SAMN05789109	SRR5153611	676	G-039	16	Male	Georgia	New	XDR	Cured	Amoxicillin-clavulanate, Capreomycin, Clofazimine, Cycloserine, Delamanid, Ethambutol, Imipenem-cilastatin, Isoniazid, Levofloxacin, Linezolid, Moxifloxacin, p-aminosalicylic acid, Prothionamide, Pyrazinamide	G-039-N	2015-09-23	surgeryNodule
PRJNA318002	SAMN05789044	SRR5153252	677	G-040	14	Female	Georgia	New	MDR non XDR	Cured	Capreomycin, Cycloserine, Ethambutol, Isoniazid, Levofloxacin, p-aminosalicylic acid, Prothionamide, Pyrazinamide	G-040_S_1	2014-10-27	sputum
PRJNA318002	SAMN06209946	SRR5153090	689	G-043	21	Female	Georgia	New	Susceptible	Cured	Not Reported	G-043_S_1	2015-02-16	sputum
PRJNA318002	SAMN06209935	SRR5152938	791	G-050	17	Female	Georgia	New	Susceptible	Cured	Not Reported	G-050_S_1	2015-03-24	sputum
PRJNA318002	SAMN06209934	SRR5152930	793	G-051	32	Male	Georgia	New	MDR non XDR	Cured	Bedaquiline, Capreomycin, Cycloserine, Ethambutol, Levofloxacin, Linezolid, p-aminosalicylic acid, Pyrazinamide	G-051_S_1	2015-01-05	sputum
PRJNA318002	SAMN05789039	SRR5153263	962	G-052	47	Male	Georgia	New	MDR non XDR	Default	Not Reported	G-052_S_1	2014-10-31	sputum
PRJNA318002	SAMN05789040	SRR5153245	781	G-053	57	Male	Georgia	Treatment after default	MDR non XDR	Died	Not Reported	G-053_S_1	2014-12-24	sputum
PRJNA318002	SAMN05789041	SRR5153259	824	G-054	52	Male	Georgia	Relapse	Susceptible	Died	Not Reported	G-054_S_1	2014-10-15	sputum
PRJNA318002	SAMN05789042	SRR5153253	811	G-055	22	Male	Georgia	New	XDR	Cured	Amoxicillin-clavulanate, Bedaquiline, Capreomycin, Clarithromycin, Clofazimine, Cycloserine, Ethambutol, Levofloxacin, Linezolid, Moxifloxacin, p-aminosalicylic acid, Pyrazinamide	G-055_S_1	2014-10-31	sputum
PRJNA318002	SAMN05789043	SRR5153275	854	G-056	31	Male	Georgia	Treatment after default	XDR	Still on treatment	Capreomycin, Cycloserine, Levofloxacin, p-aminosalicylic acid, Prothionamide, Pyrazinamide	G-056_S_1	2014-11-06	sputum
PRJNA318002	SAMN05789045	SRR5153264	855	G-057	40	Male	Georgia	Relapse	MDR non XDR	Cured	Capreomycin, Cycloserine, Levofloxacin, p-aminosalicylic acid, Prothionamide, Pyrazinamide	G-057_S_1	2014-11-27	sputum
PRJNA318002	SAMN05789046	SRR5153254	564	G-058	21	Male	Georgia	New	XDR	Still on treatment	Capreomycin, Cycloserine, Ethambutol, Levofloxacin, p-aminosalicylic acid, Prothionamide, Pyrazinamide	G-058_S_1	2014-12-02	sputum
PRJNA480888	SAMN09651677	SRR7516342	856	G-060	46	Male	Georgia	Relapse	MDR non XDR	Died	Cycloserine, Ethambutol, Kanamycin, Levofloxacin, p-aminosalicylic acid, Prothionamide, Pyrazinamide	G-060_S_1	2014-10-22	sputum
PRJNA318002	SAMN05789049	SRR5153268	859	G-061	16	Female	Georgia	New	MDR non XDR	Completed	Capreomycin, Cycloserine, Ethambutol, Levofloxacin, p-aminosalicylic acid, Prothionamide, Pyrazinamide	G-061_S_1	2014-09-11	other
PRJNA318002	SAMN05789050	SRR5153271	840	G-062	38	Male	Georgia	Treatment after default	MDR non XDR	Cured	Bedaquiline, Clofazimine, Cycloserine, Kanamycin, Levofloxacin, Linezolid, Moxifloxacin, p-aminosalicylic acid, Prothionamide, Pyrazinamide	G-062_S_1	2014-10-21	sputum
PRJNA318002	SAMN05789051	SRR5153261	835	G-063	19	Male	Georgia	New	MDR non XDR	Default	Not Reported	G-063_S_1	2014-09-26	sputum
PRJNA318002	SAMN05789052	SRR5153269	829	G-064	33	Male	Georgia	Other	MDR non XDR	Died	Capreomycin, Cycloserine, Ethambutol, Ofloxacin, p-aminosalicylic acid, Prothionamide, Pyrazinamide	G-064_S_1	2014-09-05	sputum
PRJNA318002	SAMN05789053	SRR5153262	853	G-065	45	Male	Georgia	Failure	MDR non XDR	Still on treatment	Amoxicillin-clavulanate, Bedaquiline, Capreomycin, Clofazimine, Imipenem-cilastatin, Linezolid	G-065_S_1	2014-07-03	sputum
PRJNA480888	SAMN09651676	SRR7516343	853	G-065	45	Male	Georgia	Failure	MDR non XDR	Still on treatment	Amoxicillin-clavulanate, Bedaquiline, Capreomycin, Clofazimine, Imipenem-cilastatin, Linezolid	G-065_S_2	2015-03-27	sputum
PRJNA318002	SAMN05789054	SRR5153267	874	G-066	41	Male	Georgia	New	MDR non XDR	Completed	Cycloserine, Ethambutol, Kanamycin, Levofloxacin, p-aminosalicylic acid	G-066_S_1	2014-05-15	other
PRJNA318002	SAMN05789055	SRR5153266	1031	G-067	83	Male	Georgia	Other	Susceptible	Cured	Not Reported	G-067_S_1	2014-10-03	sputum
PRJNA318002	SAMN05789056	SRR5153256	867	G-068	29	Male	Georgia	Failure	XDR	Default	Amoxicillin-clavulanate, Bedaquiline, Capreomycin, Clofazimine, Imipenem-cilastatin, Linezolid, Moxifloxacin, p-aminosalicylic acid	G-068_S_1	2014-07-02	sputum
PRJNA318002	SAMN05789059	SRR5153265	925	G-069	24	Female	Georgia	New	MDR non XDR	Completed	Bedaquiline, Capreomycin, Cycloserine, Ethambutol, Levofloxacin, Linezolid, p-aminosalicylic acid, Pyrazinamide	G-069_S_1	2015-03-20	sputum
PRJNA318002	SAMN05789019	SRR5153221	925	G-069	24	Female	Georgia	New	MDR non XDR	Completed	Bedaquiline, Capreomycin, Cycloserine, Ethambutol, Levofloxacin, Linezolid, p-aminosalicylic acid, Pyrazinamide	G-069_S_2	2014-12-02	sputum
PRJNA318002	SAMN05789060	SRR5153278	1030	G-070	34	Male	Georgia	Relapse	XDR	Unknown	Cycloserine, Kanamycin, Levofloxacin, p-aminosalicylic acid, Prothionamide	G-070_S_1	2014-11-03	sputum
PRJNA318002	SAMN05789061	SRR5153279	1099	G-071	38	Male	Georgia	New	MDR non XDR	Default	Not Reported	G-071_S_1	2014-12-16	sputum
PRJNA318002	SAMN05789062	SRR5153274	899	G-072	24	Male	Georgia	Treatment after default	MDR non XDR	Default	Not Reported	G-072_S_1	2014-10-06	sputum
PRJNA318002	SAMN05789063	SRR5153307	868	G-073	21	Male	Georgia	New	XDR	Default	Not Reported	G-073_S_1	2014-03-08	sputum
PRJNA318002	SAMN05789064	SRR5153270	2	G-074	44	Male	Georgia	Relapse	XDR	Cured	Amoxicillin-clavulanate, Bedaquiline, Capreomycin, Clofazimine, Cycloserine, Imipenem-cilastatin, Levofloxacin, Linezolid, p-aminosalicylic acid, Prothionamide	G-074_S_1	2014-11-27	sputum
PRJNA318002	SAMN05789065	SRR5153309	869	G-075	59	Female	Georgia	New	MDR non XDR	Default	Not Reported	G-075_S_1	2014-10-02	other
PRJNA318002	SAMN05789066	SRR5153308	893	G-076	49	Male	Georgia	New	MDR non XDR	Cured	Capreomycin, Cycloserine, Ethambutol, Levofloxacin, Moxifloxacin, p-aminosalicylic acid, Prothionamide, Pyrazinamide	G-076_S_1	2014-12-25	sputum
PRJNA318002	SAMN05789067	SRR5153291	895	G-077	40	Male	Georgia	New	MDR non XDR	Cured	Capreomycin, Cycloserine, Ethambutol, Isoniazid, Kanamycin, Levofloxacin, p-aminosalicylic acid, Prothionamide, Pyrazinamide	G-077_S_1	2014-12-16	sputum
PRJNA480888	SAMN09651678	SRR7516339	870	G-078	31	Male	Georgia	Treatment after default	MDR non XDR	Failure	Bedaquiline, Capreomycin, Clofazimine, Cycloserine, Linezolid, Moxifloxacin, p-aminosalicylic acid, Prothionamide, Pyrazinamide	G-078_S_1	2014-10-13	sputum
PRJNA480888	SAMN09651679	SRR7516338	870	G-078	31	Male	Georgia	Treatment after default	MDR non XDR	Failure	Bedaquiline, Capreomycin, Clofazimine, Cycloserine, Linezolid, Moxifloxacin, p-aminosalicylic acid, Prothionamide, Pyrazinamide	G-078_S_2	2015-08-03	sputum
PRJNA318002	SAMN05789069	SRR5153311	875	G-079	33	Female	Georgia	New	XDR	Cured	Amoxicillin-clavulanate, Bedaquiline, Capreomycin, Clarithromycin, Clofazimine, Cycloserine, Levofloxacin, Linezolid, Moxifloxacin, p-aminosalicylic acid, Prothionamide, Pyrazinamide	G-079_S_1	2014-10-03	sputum
PRJNA318002	SAMN05789071	SRR5153310	866	G-080	17	Male	Georgia	New	MDR non XDR	Default	Capreomycin, Cycloserine, Levofloxacin, p-aminosalicylic acid, Prothionamide, Pyrazinamide	G-080_S_1	2014-12-23	sputum
PRJNA318002	SAMN05789072	SRR5153333	892	G-081	52	Male	Georgia	Other	MDR non XDR	Cured	Bedaquiline, Capreomycin, Cycloserine, Ethambutol, Levofloxacin, Linezolid, Moxifloxacin, p-aminosalicylic acid, Prothionamide, Pyrazinamide	G-081_S_1	2014-12-03	sputum
PRJNA318002	SAMN05789073	SRR5153315	1135	G-082	33	Female	Georgia	New	MDR non XDR	Cured	Capreomycin, Cycloserine, Levofloxacin, p-aminosalicylic acid, Prothionamide, Pyrazinamide	G-082_S_1	2014-11-19	sputum
PRJNA318002	SAMN05789074	SRR5153316	1202	G-083	20	Male	Georgia	New	MDR non XDR	Cured	Bedaquiline, Capreomycin, Clofazimine, Cycloserine, Levofloxacin, Linezolid, p-aminosalicylic acid, Pyrazinamide	G-083_S_1	2014-10-17	sputum
PRJNA318002	SAMN05789075	SRR5153319	894	G-084	59	Male	Georgia	New	MDR non XDR	Cured	Capreomycin, Cycloserine, Ethambutol, Kanamycin, Levofloxacin, Linezolid, Moxifloxacin, p-aminosalicylic acid, Prothionamide, Pyrazinamide	G-084_S_1	2014-12-09	sputum
PRJNA480888	SAMN09651675	SRR7516340	843	G-085	54	Male	Georgia	Treatment after default	MDR non XDR	Completed	Bedaquiline, Capreomycin, Clarithromycin, Clofazimine, Cycloserine, Levofloxacin, Linezolid, Moxifloxacin, Prothionamide, Pyrazinamide	G-085_C	2016-03-16	surgeryCaseousMasses
PRJNA318002	SAMN05789076	SRR5153322	843	G-085	54	Male	Georgia	Treatment after default	MDR non XDR	Completed	Bedaquiline, Capreomycin, Clarithromycin, Clofazimine, Cycloserine, Levofloxacin, Linezolid, Moxifloxacin, Prothionamide, Pyrazinamide	G-085_S_1	2014-10-06	sputum
PRJNA318002	SAMN05789077	SRR5153325	852	G-086	53	Male	Georgia	Failure	XDR	Completed	Cycloserine, Kanamycin, Levofloxacin, p-aminosalicylic acid	G-086_S_1	2014-11-24	sputum
PRJNA318002	SAMN05789078	SRR5153317	857	G-087	51	Male	Georgia	Relapse	XDR	Died	Capreomycin, Cycloserine, Levofloxacin, p-aminosalicylic acid, Prothionamide	G-087_S_1	2014-11-06	sputum
PRJNA318002	SAMN05789079	SRR5153313	862	G-088	46	Male	Georgia	Relapse	MDR non XDR	Default	Not Reported	G-088_S_1	2014-12-17	sputum
PRJNA318002	SAMN05789080	SRR5153323	833	G-089	61	Male	Georgia	New	MDR non XDR	Default	Not Reported	G-089_S_1	2014-01-09	sputum
PRJNA318002	SAMN05789081	SRR5153320	848	G-090	22	Male	Georgia	New	XDR	Cured	Amoxicillin-clavulanate, Bedaquiline, Capreomycin, Clarithromycin, Clofazimine, Cycloserine, Levofloxacin, Linezolid, Moxifloxacin, p-aminosalicylic acid, Prothionamide, Pyrazinamide	G-090_S_1	2014-10-05	sputum
PRJNA318002	SAMN05789082	SRR5153324	836	G-091	35	Male	Georgia	New	MDR non XDR	Default	Not Reported	G-091_S_1	2014-10-20	sputum
PRJNA318002	SAMN05789083	SRR5153314	860	G-092	39	Female	Georgia	New	MDR non XDR	Cured	Capreomycin, Cycloserine, Ethambutol, Kanamycin, Levofloxacin, p-aminosalicylic acid, Pyrazinamide	G-092_S_1	2014-09-25	sputum
PRJNA318002	SAMN05789084	SRR5153329	861	G-093	55	Male	Georgia	Relapse	XDR	Cured	Amoxicillin-clavulanate, Capreomycin, Clarithromycin, Clofazimine, Cycloserine, Kanamycin, Levofloxacin, Moxifloxacin, p-aminosalicylic acid, Pyrazinamide	G-093_S_1	2014-05-30	sputum
PRJNA318002	SAMN05789085	SRR5153332	841	G-094	43	Male	Georgia	New	MDR non XDR	Default	Not Reported	G-094_S_1	2014-11-20	sputum
PRJNA318002	SAMN05789086	SRR5153326	858	G-095	27	Female	Georgia	New	MDR non XDR	Died	Capreomycin, Cycloserine, Ethambutol, Levofloxacin, p-aminosalicylic acid, Pyrazinamide	G-095_S_1	2014-10-29	sputum
PRJNA318002	SAMN05789087	SRR5153318	842	G-096	48	Male	Georgia	New	MDR non XDR	Cured	Capreomycin, Cycloserine, Ethambutol, Isoniazid, Kanamycin, Levofloxacin, Moxifloxacin, p-aminosalicylic acid, Pyrazinamide	G-096_S_1	2014-10-15	sputum
PRJNA318002	SAMN05789088	SRR5153327	825	G-097	59	Male	Georgia	Failure	XDR	Died	Not Reported	G-097_S_1	2014-12-10	sputum
PRJNA318002	SAMN05789089	SRR5153328	37	G-098	49	Male	Georgia	Relapse	MDR non XDR	Default	Not Reported	G-098_S_1	2014-01-28	sputum
PRJNA318002	SAMN05789090	SRR5153321	814	G-099	49	Male	Georgia	New	MDR non XDR	Still on treatment	Cycloserine, Kanamycin, Levofloxacin, Prothionamide, Pyrazinamide	G-099_S_1	2014-11-24	sputum
PRJNA318002	SAMN05789015	SRR5153218	810	G-100	22	Female	Georgia	Relapse	MDR non XDR	Cured	Capreomycin, Cycloserine, Levofloxacin, p-aminosalicylic acid, Prothionamide, Pyrazinamide	G-100_S_1	2014-12-11	sputum
PRJNA318002	SAMN05789016	SRR5153233	802	G-101	31	Male	Georgia	Treatment after default	MDR non XDR	Cured	Cycloserine, Kanamycin, Levofloxacin, p-aminosalicylic acid, Prothionamide, Pyrazinamide	G-101_S_1	2014-09-29	sputum
PRJNA318002	SAMN05789017	SRR5153227	1292	G-102	29	Male	Georgia	Other	MDR non XDR	Still on treatment	Not Reported	G-102_S_1	2014-12-15	sputum
PRJNA318002	SAMN05789020	SRR5153232	800	G-104	61	Male	Georgia	New	MDR non XDR	Completed	Capreomycin, Cycloserine, Kanamycin, Levofloxacin, Moxifloxacin, p-aminosalicylic acid, Prothionamide, Pyrazinamide	G-104_S_1	2014-08-12	bronchialLavage
PRJNA318002	SAMN05789021	SRR5153222	9	G-105	37	Male	Georgia	Treatment after default	MDR non XDR	Completed	Bedaquiline, Capreomycin, Clofazimine, Cycloserine, Levofloxacin, Linezolid, Moxifloxacin, p-aminosalicylic acid, Prothionamide, Pyrazinamide	G-105_S_1	2014-09-22	sputum
PRJNA318002	SAMN05789022	SRR5153223	997	G-106	17	Male	Georgia	New	MDR non XDR	Default	Capreomycin, Cycloserine, Levofloxacin, p-aminosalicylic acid, Prothionamide, Pyrazinamide	G-106_S_1	2014-07-17	sputum
PRJNA318002	SAMN05789023	SRR5153225	828	G-107	33	Female	Georgia	New	MDR non XDR	Cured	Capreomycin, Cycloserine, Ethambutol, Levofloxacin, p-aminosalicylic acid, Prothionamide, Pyrazinamide	G-107_S_1	2014-09-30	sputum
PRJNA318002	SAMN05789024	SRR5153220	826	G-108	56	Male	Georgia	Other	MDR non XDR	Died	Cycloserine, Kanamycin, Levofloxacin, p-aminosalicylic acid, Prothionamide, Pyrazinamide	G-108_S_1	2014-10-08	sputum
PRJNA318002	SAMN05789025	SRR5153229	807	G-109	21	Male	Georgia	Other	MDR non XDR	Cured	Capreomycin, Cycloserine, Levofloxacin, p-aminosalicylic acid, Prothionamide, Pyrazinamide	G-109_S_1	2014-10-16	sputum
PRJNA318002	SAMN05789026	SRR5153228	827	G-110	31	Male	Georgia	Treatment after default	MDR non XDR	Died	Amikacin, Cycloserine, Kanamycin, Levofloxacin, Ofloxacin, p-aminosalicylic acid, Prothionamide	G-110_S_1	2014-11-25	sputum
PRJNA480888	SAMN09651674	SRR7516341	798	G-111	26	Male	Georgia	New	MDR non XDR	Default	Not Reported	G-111_S_1	2014-11-12	sputum
PRJNA318002	SAMN05789028	SRR5153224	819	G-112	27	Male	Georgia	New	XDR	Still on treatment	Capreomycin, Cycloserine, Ethambutol, Levofloxacin, p-aminosalicylic acid, Pyrazinamide	G-112_S_1	2014-12-24	sputum
PRJNA318002	SAMN05789029	SRR5153235	799	G-113	29	Male	Georgia	Treatment after default	MDR non XDR	Default	Not Reported	G-113_S_1	2014-12-10	sputum
PRJNA318002	SAMN05789030	SRR5153234	801	G-114	35	Male	Georgia	New	MDR non XDR	Default	Not Reported	G-114_S_1	2014-12-19	sputum
PRJNA318002	SAMN05789031	SRR5153231	805	G-115	18	Female	Georgia	New	MDR non XDR	Cured	Capreomycin, Cycloserine, Ethambutol, Isoniazid, Levofloxacin, p-aminosalicylic acid, Pyrazinamide	G-115_S_1	2014-10-29	sputum
PRJNA318002	SAMN05789032	SRR5153230	812	G-116	69	Female	Georgia	New	MDR non XDR	Completed	Capreomycin, Clarithromycin, Clofazimine, Cycloserine, Ethambutol, Levofloxacin, p-aminosalicylic acid, Prothionamide, Pyrazinamide	G-116_S_1	2014-12-11	sputum
PRJNA318002	SAMN05789033	SRR5153226	820	G-117	26	Male	Georgia	Failure	MDR non XDR	Still on treatment	Bedaquiline, Clofazimine, Cycloserine, Imipenem-cilastatin, Kanamycin, p-aminosalicylic acid, Pyrazinamide	G-117_S_1	2014-10-23	sputum
PRJNA318002	SAMN05789034	SRR5153237	806	G-118	52	Male	Georgia	Relapse	MDR non XDR	Default	Not Reported	G-118_S_1	2014-10-17	sputum
PRJNA318002	SAMN05789035	SRR5153242	813	G-119	53	Male	Georgia	Relapse	MDR non XDR	Default	Not Reported	G-119_S_1	2014-12-22	sputum
PRJNA318002	SAMN05789036	SRR5153240	1308	G-120	30	Female	Georgia	Not Reported	Mono DR	Not Reported	Not Reported	G-120_S_1	2014-10-24	sputum
PRJNA318002	SAMN05789037	SRR5153257	785	G-121	48	Male	Georgia	Other	MDR non XDR	Still on treatment	Cycloserine, Kanamycin, Levofloxacin, p-aminosalicylic acid, Prothionamide, Pyrazinamide	G-121_S_1	2014-11-19	sputum
PRJNA318002	SAMN05789038	SRR5153255	784	G-122	52	Male	Georgia	New	MDR non XDR	Default	Not Reported	G-122_S_1	2014-10-27	sputum
PRJNA318002	SAMN05789097	SRR5153335	783	G-123	29	Male	Georgia	New	MDR non XDR	Cured	Cycloserine, Ethambutol, Kanamycin, Levofloxacin, p-aminosalicylic acid, Pyrazinamide	G-123_S_1	2014-11-03	sputum
PRJNA318002	SAMN05789095	SRR5153331	786	G-124	24	Female	Georgia	Relapse	MDR non XDR	Still on treatment	Capreomycin, Cycloserine, Levofloxacin, p-aminosalicylic acid, Prothionamide, Pyrazinamide	G-124_S_1	2014-12-15	sputum
PRJNA318002	SAMN05789098	SRR5153616	792	G-125	25	Female	Georgia	New	MDR non XDR	Default	Capreomycin, Cycloserine, Ethambutol, Levofloxacin, Linezolid, p-aminosalicylic acid, Prothionamide, Pyrazinamide	G-125_S_1	2014-12-30	sputum
PRJNA318002	SAMN05789096	SRR5153424	4	G-126	40	Male	Georgia	Treatment after default	MDR non XDR	Default	Capreomycin, Cycloserine, Kanamycin, Levofloxacin, p-aminosalicylic acid, Prothionamide, Pyrazinamide	G-126_S_1	2014-11-11	sputum
PRJNA318002	SAMN05789092	SRR5153330	787	G-127	29	Male	Georgia	Relapse	MDR non XDR	Still on treatment	Capreomycin, Cycloserine, Levofloxacin, p-aminosalicylic acid, Pyrazinamide	G-127_S_1	2014-11-18	sputum
PRJNA318002	SAMN05789091	SRR5153423	1203	G-128	61	Male	Georgia	Treatment after default	MDR non XDR	Failure	Capreomycin, Clarithromycin, Clofazimine, Cycloserine, Delamanid, Levofloxacin, Moxifloxacin, p-aminosalicylic acid, Prothionamide, Pyrazinamide	G-128_S_1	2014-12-12	sputum
PRJNA480888	SAMN09651704	SRR7516454	1203	G-128	61	Male	Georgia	Treatment after default	MDR non XDR	Failure	Capreomycin, Clarithromycin, Clofazimine, Cycloserine, Delamanid, Levofloxacin, Moxifloxacin, p-aminosalicylic acid, Prothionamide, Pyrazinamide	G-128_S_2	2015-10-26	sputum
PRJNA318002	SAMN05789094	SRR5153336	788	G-129	20	Male	Georgia	New	MDR non XDR	Cured	Amoxicillin-clavulanate, Capreomycin, Clarithromycin, Clofazimine, Cycloserine, Delamanid, Ethambutol, Imipenem-cilastatin, Levofloxacin, Linezolid, Moxifloxacin, p-aminosalicylic acid, Prothionamide, Pyrazinamide	G-129_S_1	2014-12-30	sputum
PRJNA318002	SAMN05789099	SRR5153609	738	G-131	77	Female	Georgia	Other	MDR non XDR	Cured	Capreomycin, Clarithromycin, Clofazimine, Cycloserine, Ethambutol, Levofloxacin, p-aminosalicylic acid, Pyrazinamide	G-131_S_1	2014-10-20	sputum
PRJNA318002	SAMN05789093	SRR5153334	745	G-132	28	Female	Georgia	New	MDR non XDR	Cured	Capreomycin, Cycloserine, Ethambutol, Isoniazid, Levofloxacin, p-aminosalicylic acid, Pyrazinamide	G-132_S_1	2014-10-08	sputum
PRJNA318002	SAMN05789102	SRR5153595	574	G-133	55	Male	Georgia	Treatment after default	MDR non XDR	Cured	Capreomycin, Cycloserine, Ethambutol, Levofloxacin, p-aminosalicylic acid, Prothionamide, Pyrazinamide	G-133_S_1	2014-12-18	sputum
PRJNA318002	SAMN05789101	SRR5153596	735	G-135	49	Male	Georgia	New	Mono DR	Died	Capreomycin, Isoniazid, Moxifloxacin, Pyrazinamide, Rifampicin	G-135_S_1	2015-09-14	sputum
PRJNA318002	SAMN05789103	SRR5153602	696	G-137	35	Male	Georgia	Treatment after default	MDR non XDR	Default	Bedaquiline, Clofazimine, Cycloserine, Levofloxacin, Linezolid, p-aminosalicylic acid, Prothionamide	G-137_S_1	2015-10-19	sputum
PRJNA318002	SAMN05789105	SRR5153613	1309	G-139	28	Female	Georgia	New	MDR non XDR	Cured	Capreomycin, Clofazimine, Cycloserine, Linezolid, Moxifloxacin, p-aminosalicylic acid, Prothionamide, Pyrazinamide	G-139_S_1	2015-09-07	sputum
PRJNA318002	SAMN05789100	SRR5153509	674	G-140	16	Male	Georgia	New	MDR non XDR	Cured	Amoxicillin-clavulanate, Capreomycin, Clarithromycin, Clofazimine, Cycloserine, Delamanid, Ethambutol, Levofloxacin, Linezolid, Moxifloxacin, p-aminosalicylic acid, Prothionamide, Pyrazinamide	G-140_S_1	2014-10-01	sputum
PRJNA318002	SAMN06209909	SRR5152941	16	G-144	19	Male	Georgia	New	MDR non XDR	Unknown	Capreomycin, Cycloserine, Imipenem-cilastatin, Moxifloxacin, p-aminosalicylic acid	G-144_S_1	2015-05-08	sputum
PRJNA318002	SAMN06209925	SRR5152906	17	G-145	45	Male	Georgia	Treatment after default	MDR non XDR	Cured	Capreomycin, Clarithromycin, Clofazimine, Cycloserine, Ethambutol, Kanamycin, Levofloxacin, Linezolid, Moxifloxacin, p-aminosalicylic acid, Prothionamide, Pyrazinamide	G-145_S_1	2015-02-11	sputum
PRJNA318002	SAMN06209947	SRR5153134	3	G-146	47	Male	Georgia	Failure	XDR	Died	Capreomycin, Clofazimine, Cycloserine, Delamanid, Levofloxacin, Linezolid	G-146_S_1	2015-11-06	sputum
PRJNA318002	SAMN06209943	SRR5153079	1131	G-148	47	Male	Georgia	New	MDR non XDR	Cured	Capreomycin, Cycloserine, Ethambutol, Kanamycin, Levofloxacin, Linezolid, p-aminosalicylic acid, Prothionamide, Pyrazinamide	G-148_S_1	2015-01-13	sputum
PRJNA318002	SAMN06209930	SRR5152923	1315	G-149	31	Male	Georgia	Relapse	MDR non XDR	Cured	Capreomycin, Cycloserine, Moxifloxacin, p-aminosalicylic acid, Prothionamide, Pyrazinamide	G-149_S_1	2015-05-04	sputum
PRJNA318002	SAMN06209927	SRR5152896	1228	G-150	21	Male	Georgia	New	MDR non XDR	Cured	Bedaquiline, Capreomycin, Clofazimine, Cycloserine, Ethambutol, Levofloxacin, Linezolid, Moxifloxacin, p-aminosalicylic acid, Prothionamide, Pyrazinamide	G-150_S_1	2015-04-14	sputum
PRJNA318002	SAMN06209896	SRR5152897	1316	G-151	74	Male	Georgia	Other	MDR non XDR	Cured	Capreomycin, Cycloserine, Levofloxacin, Linezolid, Moxifloxacin, p-aminosalicylic acid, Prothionamide, Pyrazinamide	G-151_S_1	2015-07-15	sputum
PRJNA318002	SAMN06209957	SRR5153216	32	G-152	26	Female	Georgia	Treatment after default	Poly DR	Cured	Amoxicillin-clavulanate, Bedaquiline, Capreomycin, Clofazimine, Cycloserine, Ethambutol, Imipenem-cilastatin, Linezolid, Moxifloxacin, p-aminosalicylic acid, Pyrazinamide, Rifampicin	G-152_S_1	2014-04-07	sputum
PRJNA318002	SAMN06209911	SRR5152937	6	G-153	52	Male	Georgia	New	MDR non XDR	Default	Capreomycin, Cycloserine, Moxifloxacin, p-aminosalicylic acid, Prothionamide, Pyrazinamide	G-153_S_1	2015-07-15	sputum
PRJNA318002	SAMN06209955	SRR5153214	10	G-154	29	Male	Georgia	Failure	XDR	Still on treatment	Amoxicillin-clavulanate, Levofloxacin, Linezolid	G-154_S_1	2014-01-21	sputum
PRJNA318002	SAMN06209928	SRR5152916	1029	G-155	48	Male	Georgia	Failure	MDR non XDR	Failure	Capreomycin, Clofazimine, Cycloserine, Ethambutol, Levofloxacin, Moxifloxacin, p-aminosalicylic acid, Prothionamide, Pyrazinamide	G-155_S_1	2014-02-18	sputum
PRJNA318002	SAMN06209902	SRR5152925	7	G-156	43	Male	Georgia	Relapse	MDR non XDR	Cured	Bedaquiline, Capreomycin, Cycloserine, Ethambutol, Levofloxacin, Linezolid, Moxifloxacin, p-aminosalicylic acid, Prothionamide, Pyrazinamide	G-156_S_1	2015-04-14	sputum
PRJNA318002	SAMN06209931	SRR5152895	1317	G-158	52	Male	Georgia	Relapse	MDR non XDR	Died	Capreomycin, Cycloserine, Levofloxacin, p-aminosalicylic acid	G-158_S_1	2015-07-22	sputum
PRJNA318002	SAMN06209956	SRR5153217	61	G-159	59	Female	Georgia	New	MDR non XDR	Died	Not Reported	G-159_S_1	2015-07-27	sputum
PRJNA318002	SAMN06209919	SRR5152939	1293	G-160	50	Male	Georgia	Treatment after default	MDR non XDR	Default	Capreomycin, Cycloserine, Levofloxacin, p-aminosalicylic acid, Prothionamide, Pyrazinamide	G-160_S_1	2014-07-24	sputum
PRJNA318002	SAMN06209958	SRR5153219	1318	G-161	50	Female	Georgia	New	MDR non XDR	Cured	Capreomycin, Cycloserine, Ethambutol, Moxifloxacin, p-aminosalicylic acid, Prothionamide, Pyrazinamide	G-161_S_1	2015-07-03	sputum
PRJNA318002	SAMN06209948	SRR5153094	1319	G-162	35	Male	Georgia	Relapse	XDR	Failure	Bedaquiline, Capreomycin, Clofazimine, Cycloserine, Delamanid, Levofloxacin, Linezolid, p-aminosalicylic acid	G-162_S_1	2015-07-17	sputum
PRJNA318002	SAMN06209916	SRR5152919	1320	G-163	47	Male	Georgia	Failure	XDR	Cured	Amoxicillin-clavulanate, Bedaquiline, Clofazimine, Cycloserine, Imipenem-cilastatin, Linezolid, Moxifloxacin, p-aminosalicylic acid	G-163_S_1	2015-05-22	sputum
PRJNA318002	SAMN06209941	SRR5153092	1321	G-164	35	Male	Georgia	Relapse	XDR	Cured	Amoxicillin-clavulanate, Bedaquiline, Capreomycin, Clofazimine, Cycloserine, Delamanid, Imipenem-cilastatin, Levofloxacin, Linezolid, Moxifloxacin, p-aminosalicylic acid, Prothionamide, Pyrazinamide	G-164_S_1	2015-07-07	sputum
PRJNA318002	SAMN06209913	SRR5152907	1322	G-165	41	Male	Georgia	New	MDR non XDR	Cured	Bedaquiline, Capreomycin, Clofazimine, Cycloserine, Levofloxacin, Linezolid, Moxifloxacin, p-aminosalicylic acid, Prothionamide	G-165_S_1	2015-04-06	sputum
PRJNA318002	SAMN06209936	SRR5152910	39	G-166	31	Male	Georgia	New	MDR non XDR	Still on treatment	Capreomycin, Cycloserine, Levofloxacin, p-aminosalicylic acid	G-166_S_1	2015-07-17	sputum
PRJNA480888	SAMN09651660	SRR7516395	8	G-167	37	Male	Georgia	New	MDR non XDR	Cured	Capreomycin, Cycloserine, Ethambutol, Moxifloxacin, p-aminosalicylic acid, Prothionamide, Pyrazinamide	G-167_S_1	2015-06-03	sputum
PRJNA318002	SAMN06209924	SRR5152918	1323	G-168	45	Male	Georgia	Treatment after default	MDR non XDR	Still on treatment	Capreomycin, Cycloserine, Levofloxacin, p-aminosalicylic acid, Pyrazinamide	G-168_S_1	2014-12-03	sputum
PRJNA480888	SAMN09651665	SRR7516390	30	G-169	43	Male	Georgia	Relapse	Susceptible	Cured	Not Reported	G-169_S_1	2015-02-02	sputum
PRJNA480888	SAMN09651664	SRR7516391	30	G-169	44	Male	Georgia	Relapse	Susceptible	Still on treatment	Not Reported	G-169_S_2	2016-01-20	sputum
PRJNA318002	SAMN06209907	SRR5152905	808	G-170	41	Male	Georgia	New	MDR non XDR	Cured	Bedaquiline, Capreomycin, Clofazimine, Cycloserine, Ethambutol, Levofloxacin, Linezolid, Moxifloxacin, p-aminosalicylic acid, Pyrazinamide	G-170_S_1	2015-03-23	sputum
PRJNA318002	SAMN06209944	SRR5153095	64	G-171	47	Male	Georgia	Relapse	Poly DR	Default	Capreomycin, Cycloserine, Moxifloxacin, p-aminosalicylic acid, Prothionamide, Pyrazinamide, Rifampicin	G-171_S_1	2015-06-25	sputum
PRJNA318002	SAMN06209923	SRR5152954	43	G-172	32	Male	Georgia	New	MDR non XDR	Cured	Capreomycin, Clofazimine, Cycloserine, Ethambutol, Levofloxacin, Linezolid, p-aminosalicylic acid, Prothionamide, Pyrazinamide	G-172_S_1	2015-07-31	sputum
PRJNA318002	SAMN06209950	SRR5153131	41	G-173	49	Male	Georgia	New	Not Reported	Still on treatment	Cycloserine, Ethambutol, Kanamycin, Moxifloxacin, p-aminosalicylic acid, Prothionamide, Pyrazinamide	G-173_S_1	2015-09-25	sputum
PRJNA318002	SAMN06209954	SRR5153208	1324	G-174	54	Male	Georgia	New	MDR non XDR	Cured	Capreomycin, Cycloserine, Ethambutol, Moxifloxacin, p-aminosalicylic acid, Prothionamide, Pyrazinamide	G-174_S_1	2015-08-05	sputum
PRJNA318002	SAMN06209894	SRR5152921	1325	G-175	28	Female	Georgia	New	XDR	Cured	Amoxicillin-clavulanate, Bedaquiline, Capreomycin, Clofazimine, Cycloserine, Imipenem-cilastatin, Levofloxacin, Linezolid, Moxifloxacin, p-aminosalicylic acid, Pyrazinamide	G-175_S_1	2015-05-08	sputum
PRJNA318002	SAMN06209937	SRR5152909	1200	G-177	60	Male	Georgia	Relapse	XDR	Died	Amoxicillin-clavulanate, Bedaquiline, Capreomycin, Clarithromycin, Clofazimine, Cycloserine, Imipenem-cilastatin, Linezolid, Moxifloxacin, p-aminosalicylic acid, Prothionamide	G-177_S_1	2015-09-28	other
PRJNA480888	SAMN09651710	SRR7516419	1326	G-178	34	Male	Georgia	Failure	MDR non XDR	Completed	Amoxicillin-clavulanate, Bedaquiline, Capreomycin, Clofazimine, Cycloserine, Imipenem-cilastatin, Linezolid, Moxifloxacin, p-aminosalicylic acid, Prothionamide	G-178_S_1	2015-05-21	sputum
PRJNA318002	SAMN06209926	SRR5152903	521	G-181	36	Male	Georgia	Failure	XDR	Still on treatment	Amoxicillin-clavulanate, Clofazimine, Delamanid, Imipenem-cilastatin, Linezolid, p-aminosalicylic acid	G-181_S_1	2015-08-10	sputum
PRJNA318002	SAMN06209921	SRR5152908	504	G-182	30	Male	Georgia	Treatment after default	XDR	Failure	Amoxicillin-clavulanate, Bedaquiline, Capreomycin, Clarithromycin, Clofazimine, Cycloserine, Imipenem-cilastatin, Linezolid, Moxifloxacin, p-aminosalicylic acid, Prothionamide	G-182_S_1	2015-07-23	sputum
PRJNA318002	SAMN06209898	SRR5152959	1173	G-183	56	Male	Georgia	New	XDR	Default	Amoxicillin-clavulanate, Bedaquiline, Capreomycin, Clofazimine, Cycloserine, Ethambutol, Imipenem-cilastatin, Linezolid, Moxifloxacin, p-aminosalicylic acid, Prothionamide, Pyrazinamide	G-183_S_1	2015-05-11	sputum
PRJNA318002	SAMN06209904	SRR5152917	522	G-184	59	Male	Georgia	New	MDR non XDR	Still on treatment	Capreomycin, Cycloserine, Levofloxacin, p-aminosalicylic acid, Pyrazinamide	G-184_S_1	2015-09-24	sputum
PRJNA318002	SAMN06209940	SRR5153089	494	G-185	57	Male	Georgia	New	MDR non XDR	Cured	Bedaquiline, Capreomycin, Clofazimine, Cycloserine, Ethambutol, Kanamycin, Levofloxacin, Linezolid, p-aminosalicylic acid, Prothionamide, Pyrazinamide	G-185_S_1	2015-01-22	sputum
PRJNA318002	SAMN06209914	SRR5152927	1327	G-186	29	Male	Georgia	Failure	XDR	Still on treatment	Amoxicillin-clavulanate, Bedaquiline, Clofazimine, Cycloserine, Imipenem-cilastatin, Linezolid, p-aminosalicylic acid	G-186_S_1	2015-04-23	sputum
PRJNA318002	SAMN06209952	SRR5153206	1314	G-187	45	Male	Georgia	Failure	XDR	Still on treatment	Amoxicillin-clavulanate, Bedaquiline, Capreomycin, Clofazimine, Cycloserine, Imipenem-cilastatin, Linezolid	G-187_S_1	2015-06-04	sputum
PRJNA318002	SAMN06209939	SRR5153081	1328	G-188	49	Male	Georgia	Failure	XDR	Cured	Amoxicillin-clavulanate, Bedaquiline, Capreomycin, Clofazimine, Cycloserine, Imipenem-cilastatin, Linezolid	G-188_S_1	2015-04-20	sputum
PRJNA318002	SAMN06209933	SRR5152953	577	G-190	31	Male	Georgia	Treatment after default	MDR non XDR	Default	Bedaquiline, Clofazimine, Cycloserine, Levofloxacin, Linezolid, p-aminosalicylic acid, Prothionamide	G-190_S_1	2015-05-13	sputum
PRJNA318002	SAMN06209922	SRR5152912	565	G-191	39	Male	Georgia	Failure	XDR	Still on treatment	Amoxicillin-clavulanate, Bedaquiline, Imipenem-cilastatin, Linezolid, Moxifloxacin	G-191_S_1	2015-06-08	sputum
PRJNA318002	SAMN06209938	SRR5152956	1329	G-192	41	Male	Georgia	New	XDR	Cured	Amoxicillin-clavulanate, Bedaquiline, Capreomycin, Clofazimine, Cycloserine, Ethambutol, Imipenem-cilastatin, Levofloxacin, Linezolid, Moxifloxacin, p-aminosalicylic acid, Prothionamide, Pyrazinamide	G-192_S_1	2015-04-07	sputum
PRJNA318002	SAMN06209900	SRR5152901	578	G-193	58	Male	Georgia	Failure	XDR	Died	Amoxicillin-clavulanate, Bedaquiline, Capreomycin, Clofazimine, Imipenem-cilastatin, Kanamycin, Linezolid, Moxifloxacin	G-193_S_1	2015-02-27	sputum
PRJNA318002	SAMN06209912	SRR5152902	1330	G-196	21	Male	Georgia	New	MDR non XDR	Still on treatment	Capreomycin, Cycloserine, Ethambutol, Moxifloxacin, p-aminosalicylic acid, Prothionamide, Pyrazinamide	G-196_S_1	2015-10-01	sputum
PRJNA318002	SAMN06209917	SRR5152924	1331	G-197	28	Male	Georgia	New	MDR non XDR	Cured	Bedaquiline, Capreomycin, Clofazimine, Cycloserine, Levofloxacin, Linezolid, p-aminosalicylic acid, Pyrazinamide	G-197_S_1	2015-09-29	sputum
PRJNA318002	SAMN06209910	SRR5152920	1332	G-198	19	Female	Georgia	New	MDR non XDR	Cured	Capreomycin, Cycloserine, Ethambutol, Kanamycin, Levofloxacin, p-aminosalicylic acid, Prothionamide, Pyrazinamide	G-198_S_1	2015-09-30	sputum
PRJNA318002	SAMN06209897	SRR5152922	1333	G-199	22	Female	Georgia	New	MDR non XDR	Still on treatment	Capreomycin, Cycloserine, Moxifloxacin, p-aminosalicylic acid, Pyrazinamide	G-199_S_1	2015-07-01	sputum
PRJNA318002	SAMN06209906	SRR5152951	1334	G-200	32	Male	Georgia	New	MDR non XDR	Completed	Capreomycin, Clofazimine, Cycloserine, Delamanid, Levofloxacin, Linezolid, Moxifloxacin, p-aminosalicylic acid, Prothionamide, Pyrazinamide	G-200_S_1	2015-09-28	sputum
PRJNA318002	SAMN06209951	SRR5153093	1335	G-201	46	Male	Georgia	Relapse	MDR non XDR	Cured	Capreomycin, Cycloserine, Linezolid, Moxifloxacin, p-aminosalicylic acid, Prothionamide	G-201_S_1	2015-07-02	sputum
PRJNA318002	SAMN06209942	SRR5153088	557	G-202	58	Male	Georgia	Failure	MDR non XDR	Died	Amoxicillin-clavulanate, Bedaquiline, Clofazimine, Cycloserine, Imipenem-cilastatin, Levofloxacin, Linezolid, Moxifloxacin	G-202_S_1	2015-08-04	sputum
PRJNA318002	SAMN06209929	SRR5152915	60	G-203	31	Male	Georgia	New	Susceptible	Cured	Not Reported	G-203_S_1	2014-12-23	sputum
PRJNA480888	SAMN09651661	SRR7516394	20	G-205	26	Male	Georgia	Relapse	MDR non XDR	Still on treatment	Capreomycin, Cycloserine, Moxifloxacin, p-aminosalicylic acid, Prothionamide, Pyrazinamide	G-205_S_1	2015-03-23	sputum
PRJNA480888	SAMN09651662	SRR7516393	20	G-205	26	Male	Georgia	Relapse	MDR non XDR	Still on treatment	Capreomycin, Cycloserine, Moxifloxacin, p-aminosalicylic acid, Prothionamide, Pyrazinamide	G-205_S_2	2015-03-25	sputum
PRJNA480888	SAMN09651663	SRR7516392	21	G-207	50	Male	Georgia	New	MDR non XDR	Died	Capreomycin, Cycloserine, Moxifloxacin, p-aminosalicylic acid, Pyrazinamide	G-207_S_1	2015-05-21	sputum
PRJNA480888	SAMN09651672	SRR7516347	576	G-208	40	Male	Georgia	Failure	XDR	Cured	Amoxicillin-clavulanate, Bedaquiline, Capreomycin, Clofazimine, Cycloserine, Imipenem-cilastatin, Linezolid, p-aminosalicylic acid	G-208_S_1	2014-11-25	sputum
PRJNA480888	SAMN09651673	SRR7516346	576	G-208	40	Male	Georgia	Failure	XDR	Cured	Amoxicillin-clavulanate, Bedaquiline, Capreomycin, Clofazimine, Cycloserine, Imipenem-cilastatin, Linezolid, p-aminosalicylic acid	G-208_S_2	2015-07-27	sputum
PRJNA480888	SAMN09651713	SRR7516420	1369	G-209	24	Female	Georgia	New	MDR non XDR	Still on treatment	Capreomycin, Cycloserine, Moxifloxacin, p-aminosalicylic acid, Prothionamide, Pyrazinamide	G-209_S_1	2015-09-01	sputum
PRJNA480888	SAMN09651714	SRR7516423	1369	G-209	24	Female	Georgia	New	MDR non XDR	Still on treatment	Capreomycin, Cycloserine, Moxifloxacin, p-aminosalicylic acid, Prothionamide, Pyrazinamide	G-209_S_2	2015-12-11	sputum
PRJNA480888	SAMN09651715	SRR7516422	1372	G-211	37	Male	Georgia	Treatment after default	XDR	Still on treatment	Capreomycin, Levofloxacin, p-aminosalicylic acid, Prothionamide	G-211_S_1	2015-08-26	sputum
PRJNA480888	SAMN09651740	SRR7516374	1479	G-212	43	Male	Georgia	Failure	MDR non XDR	Still on treatment	Capreomycin, Cycloserine, Moxifloxacin, p-aminosalicylic acid, Prothionamide	G-212_S_1	2015-08-31	sputum
PRJNA480888	SAMN09651716	SRR7516425	1373	G-213	50	Male	Georgia	Other	Not Reported	Still on treatment	Capreomycin, Cycloserine, Ethambutol, Levofloxacin, p-aminosalicylic acid, Pyrazinamide	G-213_S_1	2014-01-17	sputum
PRJNA480888	SAMN09651717	SRR7516424	1373	G-213	50	Male	Georgia	Other	Not Reported	Still on treatment	Capreomycin, Cycloserine, Ethambutol, Levofloxacin, p-aminosalicylic acid, Pyrazinamide	G-213_S_2	2015-09-04	sputum
PRJNA480888	SAMN09651741	SRR7516375	1480	G-214	25	Male	Georgia	Failure	XDR	Still on treatment	Amoxicillin-clavulanate, Bedaquiline, Clofazimine, Imipenem-cilastatin, Linezolid	G-214_S_1	2014-07-03	sputum
PRJNA480888	SAMN09651742	SRR7516372	1480	G-214	25	Male	Georgia	Failure	XDR	Still on treatment	Amoxicillin-clavulanate, Bedaquiline, Clofazimine, Imipenem-cilastatin, Linezolid	G-214_S_2	2014-08-29	sputum
PRJNA480888	SAMN09651718	SRR7516427	1374	G-215	62	Male	Georgia	Relapse	MDR non XDR	Still on treatment	Capreomycin, Cycloserine, Moxifloxacin, p-aminosalicylic acid, Prothionamide, Pyrazinamide	G-215_S_1	2014-03-05	sputum
PRJNA480888	SAMN09651719	SRR7516426	1374	G-215	62	Male	Georgia	Relapse	MDR non XDR	Still on treatment	Capreomycin, Cycloserine, Moxifloxacin, p-aminosalicylic acid, Prothionamide, Pyrazinamide	G-215_S_2	2014-09-11	sputum
PRJNA480888	SAMN09651743	SRR7516373	1481	G-216	54	Male	Georgia	Relapse	MDR non XDR	Still on treatment	Capreomycin, Cycloserine, Levofloxacin, p-aminosalicylic acid, Rifampicin	G-216_S_1	2015-05-20	sputum
PRJNA480888	SAMN09651744	SRR7516370	1481	G-216	54	Male	Georgia	Relapse	MDR non XDR	Still on treatment	Capreomycin, Cycloserine, Levofloxacin, p-aminosalicylic acid, Rifampicin	G-216_S_2	2015-08-19	sputum
PRJNA480888	SAMN09651720	SRR7516402	1376	G-217	49	Male	Georgia	New	XDR	Still on treatment	Capreomycin, Cycloserine, Ethambutol, Levofloxacin, p-aminosalicylic acid, Prothionamide, Pyrazinamide	G-217_S_1	2014-07-08	sputum
PRJNA480888	SAMN09651721	SRR7516403	1376	G-217	49	Male	Georgia	New	XDR	Still on treatment	Capreomycin, Cycloserine, Ethambutol, Levofloxacin, p-aminosalicylic acid, Prothionamide, Pyrazinamide	G-217_S_2	2015-03-12	sputum
PRJNA480888	SAMN09651745	SRR7516371	1482	G-218	24	Female	Georgia	New	MDR non XDR	Still on treatment	Bedaquiline, Capreomycin, Cycloserine, Levofloxacin, Linezolid, p-aminosalicylic acid, Pyrazinamide	G-218_S_1	2015-07-23	sputum
PRJNA480888	SAMN09651722	SRR7516404	1377	G-219	42	Male	Georgia	Other	Not Reported	Still on treatment	Capreomycin, Cycloserine, Moxifloxacin, p-aminosalicylic acid, Prothionamide	G-219_S_1	2015-09-17	sputum
PRJNA480888	SAMN09651723	SRR7516405	1377	G-219	42	Male	Georgia	Other	Not Reported	Still on treatment	Capreomycin, Cycloserine, Moxifloxacin, p-aminosalicylic acid, Prothionamide	G-219_S_2	2015-10-15	sputum
PRJNA480888	SAMN09651724	SRR7516398	1378	G-220	26	Female	Georgia	New	MDR non XDR	Still on treatment	Capreomycin, Ethambutol, Levofloxacin, p-aminosalicylic acid	G-220_S_1	2014-06-20	sputum
PRJNA480888	SAMN09651725	SRR7516399	1378	G-220	26	Female	Georgia	New	MDR non XDR	Still on treatment	Capreomycin, Ethambutol, Levofloxacin, p-aminosalicylic acid	G-220_S_2	2015-08-25	sputum
PRJNA480888	SAMN09651746	SRR7516368	1484	G-221	54	Male	Georgia	New	MDR non XDR	Still on treatment	Capreomycin, Cycloserine, Ethambutol, Levofloxacin, p-aminosalicylic acid	G-221_S_1	2015-07-03	sputum
PRJNA480888	SAMN09651747	SRR7516369	1484	G-221	54	Male	Georgia	New	MDR non XDR	Still on treatment	Capreomycin, Cycloserine, Ethambutol, Levofloxacin, p-aminosalicylic acid	G-221_S_2	2015-09-03	sputum
PRJNA480888	SAMN09651726	SRR7516400	1381	G-222	19	Male	Georgia	New	Not Reported	Still on treatment	Levofloxacin, Pyrazinamide, Rifampicin	G-222_S_1	2015-09-15	sputum
PRJNA480888	SAMN09651666	SRR7516389	46	G-223	42	Female	Georgia	Treatment after default	MDR non XDR	Cured	Capreomycin, Clofazimine, Cycloserine, Delamanid, Ethambutol, Levofloxacin, Linezolid, p-aminosalicylic acid, Prothionamide, Pyrazinamide	G-223_S_1	2015-02-09	sputum
PRJNA480888	SAMN09651667	SRR7516388	46	G-223	42	Female	Georgia	Treatment after default	MDR non XDR	Cured	Capreomycin, Clofazimine, Cycloserine, Delamanid, Ethambutol, Levofloxacin, Linezolid, p-aminosalicylic acid, Prothionamide, Pyrazinamide	G-223_S_2	2016-01-08	sputum
PRJNA480888	SAMN09651748	SRR7516376	1485	G-224	59	Male	Georgia	Relapse	MDR non XDR	Still on treatment	Capreomycin, Cycloserine, Levofloxacin, p-aminosalicylic acid, Prothionamide, Pyrazinamide	G-224_S_1	2015-10-23	sputum
PRJNA480888	SAMN09651749	SRR7516377	1485	G-224	59	Male	Georgia	Relapse	MDR non XDR	Still on treatment	Capreomycin, Cycloserine, Levofloxacin, p-aminosalicylic acid, Prothionamide, Pyrazinamide	G-224_S_2	2015-11-30	sputum
PRJNA480888	SAMN09651727	SRR7516401	1382	G-225	67	Male	Georgia	New	MDR non XDR	Cured	Capreomycin, Clofazimine, Cycloserine, Ethambutol, Moxifloxacin, p-aminosalicylic acid, Prothionamide, Pyrazinamide	G-225_S_1	2015-10-19	sputum
PRJNA480888	SAMN09651728	SRR7516406	1382	G-225	67	Male	Georgia	New	MDR non XDR	Cured	Capreomycin, Clofazimine, Cycloserine, Ethambutol, Moxifloxacin, p-aminosalicylic acid, Prothionamide, Pyrazinamide	G-225_S_2	2015-11-29	sputum
PRJNA480888	SAMN09651750	SRR7516353	1486	G-226	75	Female	Georgia	New	Not Reported	Still on treatment	Capreomycin, Cycloserine, Levofloxacin, p-aminosalicylic acid, Prothionamide	G-226_S_1	2015-10-20	sputum
PRJNA480888	SAMN09651751	SRR7516352	1503	G-227	54	Male	Georgia	Failure	Mono DR	Not Reported	Not Reported	G-227_S_1	2015-09-15	sputum
PRJNA480888	SAMN09651752	SRR7516355	1503	G-227	54	Male	Georgia	Failure	Mono DR	Not Reported	Not Reported	G-227_S_2	2015-12-16	sputum
PRJNA480888	SAMN09651753	SRR7516354	1504	G-228	56	Male	Georgia	New	Susceptible	Cured	Not Reported	G-228_S_1	2015-06-30	sputum
PRJNA480888	SAMN09651754	SRR7516349	1505	G-229	25	Male	Georgia	New	Susceptible	Default	Not Reported	G-229_S_1	2015-07-14	sputum
PRJNA480888	SAMN09651755	SRR7516348	1505	G-229	25	Male	Georgia	New	Susceptible	Default	Not Reported	G-229_S_2	2015-08-14	sputum
PRJNA480888	SAMN09651756	SRR7516351	1506	G-230	34	Male	Georgia	New	Susceptible	Default	Not Reported	G-230_S_1	2015-09-03	sputum
PRJNA480888	SAMN09651757	SRR7516350	1506	G-230	34	Male	Georgia	New	Susceptible	Default	Not Reported	G-230_S_2	2015-09-16	sputum
PRJNA480888	SAMN09651758	SRR7516357	1507	G-231	22	Male	Georgia	New	Susceptible	Completed	Not Reported	G-231_S_1	2015-09-29	sputum
PRJNA480888	SAMN09651759	SRR7516356	1512	G-232	46	Male	Georgia	New	Susceptible	Cured	Not Reported	G-232_S_1	2015-09-21	sputum
PRJNA480888	SAMN09651760	SRR7516444	1513	G-233	34	Male	Georgia	Treatment after default	Susceptible	Default	Not Reported	G-233_S_1	2015-09-29	sputum
PRJNA480888	SAMN09651761	SRR7516445	1514	G-234	34	Male	Georgia	New	Susceptible	Cured	Not Reported	G-234_S_1	2015-10-07	sputum
PRJNA480888	SAMN09651762	SRR7516446	1515	G-235	19	Male	Georgia	New	Susceptible	Cured	Not Reported	G-235_S_1	2015-10-05	sputum
PRJNA480888	SAMN09651763	SRR7516447	1516	G-236	40	Male	Georgia	New	Susceptible	Cured	Not Reported	G-236_S_1	2015-10-30	sputum
PRJNA480888	SAMN09651764	SRR7516440	1519	G-237	21	Male	Georgia	New	Susceptible	Cured	Not Reported	G-237_S_1	2015-10-19	sputum
PRJNA318002	SAMN06209915	SRR5152928	1311	G-240	25	Female	Georgia	Relapse	Mono DR	Cured	Not Reported	G-240_C	2015-11-09	surgeryCaseousMasses
PRJNA480888	SAMN09651709	SRR7516457	1311	G-240	25	Female	Georgia	Relapse	Mono DR	Cured	Not Reported	G-240-S-1	2015-04-22	bronchialLavage
PRJNA480888	SAMN09651765	SRR7516441	1520	G-241	43	Male	Georgia	Relapse	MDR non XDR	Still on treatment	Capreomycin, Cycloserine, Moxifloxacin, p-aminosalicylic acid, Prothionamide, Pyrazinamide	G-241_S_1	2016-04-13	sputum
PRJNA480888	SAMN09651767	SRR7516443	1522	G-244	47	Male	Georgia	Treatment after default	Not Reported	Still on treatment	Capreomycin, Cycloserine, Moxifloxacin, p-aminosalicylic acid, Pyrazinamide	G-244_S_1	2016-05-16	sputum
PRJNA480888	SAMN09651768	SRR7516438	1523	G-245	36	Female	Georgia	Failure	Not Reported	Still on treatment	Amoxicillin-clavulanate, Bedaquiline, Clofazimine, Cycloserine, Imipenem-cilastatin, Linezolid, p-aminosalicylic acid	G-245_S_1	2015-01-20	sputum
PRJNA480888	SAMN09651769	SRR7516439	1524	G-246	45	Male	Georgia	Treatment after default	Not Reported	Still on treatment	Capreomycin, Cycloserine, Moxifloxacin, Prothionamide	G-246_S_1	2016-05-13	sputum
PRJNA480888	SAMN09651770	SRR7516293	1524	G-246	45	Male	Georgia	Treatment after default	Not Reported	Still on treatment	Capreomycin, Cycloserine, Moxifloxacin, Prothionamide	G-246_S_2	2016-06-06	sputum
PRJNA480888	SAMN09651771	SRR7516292	1526	G-248	53	Male	Georgia	Failure	MDR non XDR	Still on treatment	Capreomycin, Clofazimine, Cycloserine, Delamanid, Linezolid, Prothionamide	G-248_S_1	2016-03-25	sputum
PRJNA480888	SAMN09651773	SRR7516290	1528	G-250	25	Female	Georgia	New	Not Reported	Still on treatment	Capreomycin, Ethambutol, Moxifloxacin, p-aminosalicylic acid, Prothionamide, Pyrazinamide	G-250_S_1	2016-05-27	sputum
PRJNA480888	SAMN09651774	SRR7516297	1528	G-250	25	Female	Georgia	New	Not Reported	Still on treatment	Capreomycin, Ethambutol, Moxifloxacin, p-aminosalicylic acid, Prothionamide, Pyrazinamide	G-250_S_2	2016-07-07	sputum
PRJNA480888	SAMN09651776	SRR7516295	1530	G-251	65	Male	Georgia	Relapse	MDR non XDR	Default	Capreomycin, Cycloserine, Moxifloxacin, p-aminosalicylic acid, Prothionamide, Pyrazinamide	G-251_S_1	2016-06-02	sputum
PRJNA480888	SAMN09651777	SRR7516294	1531	G-252	31	Male	Georgia	New	Not Reported	Still on treatment	Capreomycin, Ethambutol, Levofloxacin, p-aminosalicylic acid, Prothionamide, Pyrazinamide	G-252_S_1	2016-06-08	sputum
PRJNA480888	SAMN09651778	SRR7516289	1532	G-253	26	Male	Georgia	New	MDR non XDR	Cured	Capreomycin, Cycloserine, Ethambutol, Moxifloxacin, p-aminosalicylic acid, Prothionamide, Pyrazinamide	G-253_S_1	2016-06-13	sputum
PRJNA480888	SAMN09651779	SRR7516288	1533	G-255	38	Male	Georgia	Treatment after default	Poly DR	Still on treatment	Capreomycin, Cycloserine, Ethambutol, Moxifloxacin, p-aminosalicylic acid, Pyrazinamide	G-255_S_1	2015-12-29	sputum
PRJNA480888	SAMN09651780	SRR7516314	1533	G-255	38	Male	Georgia	Treatment after default	Poly DR	Still on treatment	Capreomycin, Cycloserine, Ethambutol, Moxifloxacin, p-aminosalicylic acid, Pyrazinamide	G-255_S_2	2016-03-13	sputum
PRJNA480888	SAMN09651781	SRR7516315	1534	G-256	46	Male	Georgia	New	Not Reported	Still on treatment	Not Reported	G-256_S_1	2016-05-10	sputum
PRJNA480888	SAMN09651699	SRR7516306	1118	G-258	30	Male	Georgia	Treatment after default	MDR non XDR	Failure	Capreomycin, Clofazimine, Cycloserine, Ethambutol, Moxifloxacin, Prothionamide, Pyrazinamide	G-258_S_1	2016-01-06	sputum
PRJNA480888	SAMN09651700	SRR7516450	1118	G-258	30	Male	Georgia	Treatment after default	MDR non XDR	Failure	Capreomycin, Clofazimine, Cycloserine, Ethambutol, Moxifloxacin, Prothionamide, Pyrazinamide	G-258_S_2	2016-05-10	sputum
PRJNA480888	SAMN09651681	SRR7516319	926	G-259	60	Male	Georgia	Relapse	MDR non XDR	Still on treatment	Capreomycin, Cycloserine, Moxifloxacin, p-aminosalicylic acid, Prothionamide, Pyrazinamide	G-259_S_1	2016-01-06	sputum
PRJNA480888	SAMN09651687	SRR7516325	980	G-262	57	Male	Georgia	New	MDR non XDR	Cured	Capreomycin, Clofazimine, Cycloserine, Delamanid, Linezolid, Moxifloxacin, p-aminosalicylic acid, Prothionamide, Pyrazinamide	G-262_S_1	2016-03-17	sputum
PRJNA480888	SAMN09651688	SRR7516326	980	G-262	57	Male	Georgia	New	MDR non XDR	Cured	Capreomycin, Clofazimine, Cycloserine, Delamanid, Linezolid, Moxifloxacin, p-aminosalicylic acid, Prothionamide, Pyrazinamide	G-262_S_2	2016-06-20	sputum
PRJNA480888	SAMN09651689	SRR7516327	981	G-263	43	Male	Georgia	New	MDR non XDR	Default	Capreomycin, Clofazimine, Cycloserine, Delamanid, Ethambutol, Kanamycin, Levofloxacin, Linezolid, p-aminosalicylic acid, Prothionamide, Pyrazinamide	G-263_S_1	2016-03-18	sputum
PRJNA480888	SAMN09651782	SRR7516312	1535	G-264	58	Male	Georgia	Treatment after default	Not Reported	Still on treatment	Bedaquiline, Capreomycin, Clofazimine, Cycloserine, Prothionamide, Pyrazinamide	G-264_S_1	2016-03-10	sputum
PRJNA480888	SAMN09651775	SRR7516296	1529	G-265	38	Male	Georgia	Relapse	XDR	Default	Amoxicillin-clavulanate, Capreomycin, Clofazimine, Cycloserine, Delamanid, Imipenem-cilastatin, Levofloxacin, Linezolid, p-aminosalicylic acid, Prothionamide, Pyrazinamide	G-265_S_1	2015-11-20	sputum
PRJNA480888	SAMN09651686	SRR7516324	969	G-266	40	Male	Georgia	New	MDR non XDR	Default	Capreomycin, Cycloserine, Ethambutol, Moxifloxacin, p-aminosalicylic acid	G-266_S_1	2016-01-26	sputum
PRJNA480888	SAMN09651698	SRR7516307	1111	G-267	33	Male	Georgia	Treatment after default	MDR non XDR	Default	Capreomycin, Cycloserine, p-aminosalicylic acid	G-267_S_1	2015-12-28	sputum
PRJNA480888	SAMN09651783	SRR7516313	1536	G-268	70	Male	Georgia	New	Not Reported	Still on treatment	Capreomycin, Cycloserine, Linezolid, Moxifloxacin	G-268_S_1	2016-03-29	sputum
PRJNA480888	SAMN09651690	SRR7516305	983	G-270	31	Male	Georgia	Relapse	MDR non XDR	Completed	Bedaquiline, Capreomycin, Clofazimine, Cycloserine, Linezolid, Moxifloxacin, p-aminosalicylic acid, Prothionamide	G-270_S_1	2015-12-08	sputum
PRJNA480888	SAMN09651691	SRR7516304	983	G-270	31	Male	Georgia	Relapse	MDR non XDR	Completed	Bedaquiline, Capreomycin, Clofazimine, Cycloserine, Linezolid, Moxifloxacin, p-aminosalicylic acid, Prothionamide	G-270_S_2	2016-03-14	sputum
PRJNA480888	SAMN09651784	SRR7516310	1551	G-271	33	Male	Georgia	New	Not Reported	Still on treatment	Capreomycin, Cycloserine, Levofloxacin, p-aminosalicylic acid, Prothionamide, Pyrazinamide	G-271_S_1	2014-06-10	sputum
PRJNA480888	SAMN09651692	SRR7516303	984	G-272	23	Female	Georgia	New	MDR non XDR	Still on treatment	Capreomycin, Cycloserine, Levofloxacin, p-aminosalicylic acid, Prothionamide	G-272_S_1	2015-12-16	sputum
PRJNA480888	SAMN09651693	SRR7516302	985	G-274	69	Male	Georgia	New	Not Reported	Still on treatment	Bedaquiline, Capreomycin, Clofazimine, Cycloserine, Levofloxacin, Linezolid	G-274_S_1	2016-01-09	sputum
PRJNA480888	SAMN09651694	SRR7516301	986	G-275	28	Male	Georgia	New	MDR non XDR	Default	Capreomycin, Cycloserine, Ethambutol, Linezolid, Moxifloxacin, p-aminosalicylic acid, Prothionamide, Pyrazinamide	G-275_S_1	2016-03-29	sputum
PRJNA480888	SAMN09651695	SRR7516300	986	G-275	28	Male	Georgia	New	MDR non XDR	Default	Capreomycin, Cycloserine, Ethambutol, Linezolid, Moxifloxacin, p-aminosalicylic acid, Prothionamide, Pyrazinamide	G-275_S_2	2016-05-13	sputum
PRJNA480888	SAMN09651785	SRR7516311	1553	G-276	50	Male	Georgia	New	Not Reported	Still on treatment	Capreomycin, Cycloserine, Ethambutol, Levofloxacin, p-aminosalicylic acid	G-276_S_1	2016-04-07	sputum
PRJNA480888	SAMN09651786	SRR7516308	1553	G-276	50	Male	Georgia	New	Not Reported	Still on treatment	Capreomycin, Cycloserine, Ethambutol, Levofloxacin, p-aminosalicylic acid	G-276_S_2	2016-05-16	sputum
PRJNA480888	SAMN09651789	SRR7516317	1555	G-278	27	Male	Georgia	Treatment after default	XDR	Default	Amoxicillin-clavulanate, Bedaquiline, Clofazimine, Cycloserine, Imipenem-cilastatin, Levofloxacin, Linezolid, p-aminosalicylic acid, Prothionamide, Pyrazinamide	G-278_S_1	2015-08-14	sputum
PRJNA480888	SAMN09651790	SRR7516333	1555	G-278	27	Male	Georgia	Treatment after default	XDR	Default	Amoxicillin-clavulanate, Bedaquiline, Clofazimine, Cycloserine, Imipenem-cilastatin, Levofloxacin, Linezolid, p-aminosalicylic acid, Prothionamide, Pyrazinamide	G-278_S_2	2015-12-14	sputum
PRJNA480888	SAMN09651671	SRR7516344	567	G-279	21	Male	Georgia	Treatment after default	XDR	Cured	Bedaquiline, Capreomycin, Clofazimine, Cycloserine, Linezolid, p-aminosalicylic acid	G-279_S_1	2015-10-13	sputum
PRJNA480888	SAMN09651787	SRR7516309	1554	G-280	32	Male	Georgia	New	Not Reported	Still on treatment	Capreomycin, Cycloserine, Moxifloxacin, p-aminosalicylic acid, Prothionamide, Pyrazinamide	G-280_S_1	2016-01-05	sputum
PRJNA480888	SAMN09651788	SRR7516316	1554	G-280	32	Male	Georgia	New	Not Reported	Still on treatment	Capreomycin, Cycloserine, Moxifloxacin, p-aminosalicylic acid, Prothionamide, Pyrazinamide	G-280_S_2	2016-01-08	sputum
PRJNA480888	SAMN09651791	SRR7516332	1556	G-281	43	Male	Georgia	Relapse	Not Reported	Still on treatment	Capreomycin, Cycloserine, Ethambutol, Levofloxacin, p-aminosalicylic acid, Prothionamide, Pyrazinamide	G-281_S_1	2013-09-08	sputum
PRJNA480888	SAMN09651792	SRR7516335	1556	G-281	43	Male	Georgia	Relapse	Not Reported	Still on treatment	Capreomycin, Cycloserine, Ethambutol, Levofloxacin, p-aminosalicylic acid, Prothionamide, Pyrazinamide	G-281_S_2	2013-01-09	sputum
PRJNA480888	SAMN09651793	SRR7516334	1557	G-282	55	Male	Georgia	New	Not Reported	Still on treatment	Bedaquiline, Capreomycin, Cycloserine, Ethambutol, Linezolid, p-aminosalicylic acid, Pyrazinamide	G-282_S_1	2016-01-05	sputum
PRJNA480888	SAMN09651794	SRR7516329	1558	G-283	48	Male	Georgia	New	Mono DR	Completed	Not Reported	G-283_S_1	2016-03-15	sputum
PRJNA480888	SAMN09651795	SRR7516328	1559	G-284	67	Male	Georgia	New	Not Reported	Still on treatment	Capreomycin, Cycloserine, Ethambutol, Moxifloxacin, Prothionamide, Pyrazinamide	G-284_S_1	2016-04-18	sputum
PRJNA480888	SAMN09651796	SRR7516331	1559	G-284	67	Male	Georgia	New	Not Reported	Still on treatment	Capreomycin, Cycloserine, Ethambutol, Moxifloxacin, Prothionamide, Pyrazinamide	G-284_S_2	2016-06-27	sputum
PRJNA480888	SAMN09651829	SRR7516429	1596	G-285	39	Male	Georgia	Treatment after default	Not Reported	Unknown	Capreomycin, Cycloserine, Moxifloxacin, p-aminosalicylic acid	G-285_S_1	2015-07-27	sputum
PRJNA480888	SAMN09651830	SRR7516459	1596	G-285	39	Male	Georgia	Treatment after default	Not Reported	Unknown	Capreomycin, Cycloserine, Moxifloxacin, p-aminosalicylic acid	G-285_S_2	2016-04-18	sputum
PRJNA480888	SAMN09651706	SRR7516452	1210	G-286	20	Male	Georgia	New	MDR non XDR	Default	Capreomycin, Cycloserine, Moxifloxacin, p-aminosalicylic acid, Prothionamide, Pyrazinamide	G-286_S_1	2016-05-03	sputum
PRJNA480888	SAMN09651797	SRR7516330	1560	G-287	59	Male	Georgia	New	Not Reported	Still on treatment	Capreomycin, Cycloserine, Ethambutol, Moxifloxacin, p-aminosalicylic acid	G-287_S_1	2016-01-20	sputum
PRJNA480888	SAMN09651798	SRR7516337	1560	G-287	59	Male	Georgia	New	Not Reported	Still on treatment	Capreomycin, Cycloserine, Ethambutol, Moxifloxacin, p-aminosalicylic acid	G-287_S_2	2016-03-28	sputum
PRJNA480888	SAMN09651696	SRR7516299	1005	G-288	55	Male	Georgia	Relapse	MDR non XDR	Still on treatment	Capreomycin, Cycloserine, Ethambutol, Moxifloxacin, p-aminosalicylic acid, Pyrazinamide	G-288_S_1	2016-01-26	sputum
PRJNA480888	SAMN09651701	SRR7516451	1125	G-289	54	Female	Georgia	New	MDR non XDR	Still on treatment	Capreomycin, Cycloserine, Moxifloxacin, p-aminosalicylic acid, Prothionamide	G-289_S_1	2016-06-27	sputum
PRJNA480888	SAMN09651730	SRR7516383	1466	G-293	24	Female	Georgia	New	MDR non XDR	Cured	Capreomycin, Cycloserine, Ethambutol, Levofloxacin, Linezolid, Moxifloxacin, p-aminosalicylic acid, Pyrazinamide	G-293_S_1	2015-09-07	sputum
PRJNA480888	SAMN09651731	SRR7516382	1467	G-294	26	Female	Georgia	New	Susceptible	Cured	Not Reported	G-294_S_1	2016-02-05	sputum
PRJNA318002	SAMN06209953	SRR5153194	1312	G-296	39	Female	Georgia	New	Not Reported	Cured	Not Reported	G-296_S_1	2014-02-24	sputum
PRJNA480888	SAMN09651703	SRR7516449	1177	G-297	33	Male	Georgia	Relapse	MDR non XDR	Default	Capreomycin, Cycloserine, Ethambutol, Moxifloxacin, p-aminosalicylic acid, Prothionamide, Pyrazinamide	G-297_S_1	2015-08-20	sputum
PRJNA480888	SAMN09651702	SRR7516448	1177	G-297	33	Male	Georgia	Relapse	MDR non XDR	Default	Capreomycin, Cycloserine, Ethambutol, Moxifloxacin, p-aminosalicylic acid, Prothionamide, Pyrazinamide	G-297_S_2	2015-12-15	sputum
PRJNA480888	SAMN09651680	SRR7516318	904	G-298	53	Male	Georgia	New	MDR non XDR	Still on treatment	Capreomycin, Cycloserine, Moxifloxacin, p-aminosalicylic acid, Prothionamide	G-298_S_1	2015-12-14	sputum
PRJNA480888	SAMN09651682	SRR7516320	927	G-299	25	Male	Georgia	Treatment after default	MDR non XDR	Default	Capreomycin, Clarithromycin, Cycloserine, Levofloxacin, p-aminosalicylic acid	G-299_S_1	2016-02-22	sputum
PRJNA480888	SAMN09651684	SRR7516322	929	G-301	45	Male	Georgia	New	MDR non XDR	Failure	Capreomycin, Cycloserine, Delamanid, Ethambutol, Levofloxacin, Linezolid, Moxifloxacin, p-aminosalicylic acid, Prothionamide	G-301_S_1	2015-11-10	sputum
PRJNA480888	SAMN09651685	SRR7516323	930	G-302	24	Male	Georgia	New	XDR	Default	Capreomycin, Cycloserine, Moxifloxacin, p-aminosalicylic acid, Prothionamide, Pyrazinamide	G-302_S_1	2015-09-22	sputum
PRJNA480888	SAMN09651697	SRR7516298	1007	G-303	29	Male	Georgia	New	MDR non XDR	Cured	Capreomycin, Cycloserine, Kanamycin, Levofloxacin, p-aminosalicylic acid, Prothionamide, Pyrazinamide	G-303_S_1	2014-05-14	sputum
PRJNA480888	SAMN09651799	SRR7516336	1567	G-305	44	Male	Georgia	New	Not Reported	Still on treatment	Not Reported	G-305_S_1	2016-07-14	sputum
PRJNA480888	SAMN09651800	SRR7516358	1568	G-306	26	Male	Georgia	New	MDR non XDR	Still on treatment	Capreomycin, Cycloserine, Ethambutol, Moxifloxacin, Prothionamide, Pyrazinamide	G-306_S_1	2016-07-18	sputum
PRJNA480888	SAMN09651801	SRR7516359	1570	G-309	27	Male	Georgia	New	MDR non XDR	Still on treatment	Capreomycin, Cycloserine, Ethambutol, Moxifloxacin, Prothionamide, Pyrazinamide	G-309_S_1	2016-07-08	sputum
PRJNA480888	SAMN09651802	SRR7516360	1571	G-310	52	Male	Georgia	New	Susceptible	Cured	Not Reported	G-310_S_1	2016-06-20	sputum
PRJNA480888	SAMN09651803	SRR7516361	1572	G-311	47	Female	Georgia	New	Susceptible	Cured	Not Reported	G-311_S_1	2016-09-27	sputum
PRJNA480888	SAMN09651804	SRR7516362	1573	G-312	44	Male	Georgia	New	Susceptible	Cured	Not Reported	G-312_S_1	2016-09-26	sputum
PRJNA480888	SAMN09651805	SRR7516363	1574	G-313	25	Male	Georgia	New	Not Reported	Still on treatment	Not Reported	G-313_S_1	2016-09-19	sputum
PRJNA480888	SAMN09651707	SRR7516453	1270	G-315	31	Male	Georgia	New	Susceptible	Cured	Not Reported	G-315_S_1	2016-10-18	sputum
PRJNA480888	SAMN09651708	SRR7516456	1270	G-315	31	Male	Georgia	New	Susceptible	Cured	Not Reported	G-315_S_2	2016-10-19	sputum
PRJNA480888	SAMN09651806	SRR7516364	1576	G-316	37	Female	Georgia	New	Mono DR	Cured	Not Reported	G-316_S_1	2016-10-17	sputum
PRJNA480888	SAMN09651807	SRR7516365	1578	G-318	21	Female	Georgia	New	Susceptible	Died	Not Reported	G-318_S_1	2016-11-30	sputum
PRJNA480888	SAMN09651808	SRR7516366	1579	G-319	56	Male	Georgia	New	Susceptible	Cured	Not Reported	G-319_S_1	2016-11-17	sputum
PRJNA480888	SAMN09651809	SRR7516367	1580	G-320	35	Male	Georgia	New	Susceptible	Unknown	Not Reported	G-320_S_1	2016-11-08	sputum
PRJNA480888	SAMN09651810	SRR7516417	1581	G-321	33	Female	Georgia	Relapse	Mono DR	Cured	Not Reported	G-321_S_1	2016-11-02	sputum
PRJNA480888	SAMN09651811	SRR7516416	1582	G-322	58	Male	Georgia	New	Mono DR	Completed	Not Reported	G-322_S_1	2016-12-15	sputum
PRJNA480888	SAMN09651812	SRR7516415	1584	G-323	24	Male	Georgia	New	Susceptible	Cured	Not Reported	G-323_S_1	2016-12-27	sputum
PRJNA480888	SAMN09651733	SRR7516380	1468	G-324	50	Male	Georgia	New	Susceptible	Failure	Not Reported	G-324_C	2016-12-09	surgeryCaseousMasses
PRJNA480888	SAMN09651735	SRR7516386	1468	G-324	50	Male	Georgia	New	Susceptible	Failure	Not Reported	G-324_E	2016-12-09	surgeryCavityExternalWall
PRJNA480888	SAMN09651737	SRR7516384	1468	G-324	50	Male	Georgia	New	Susceptible	Failure	Not Reported	G-324_H	2016-12-09	surgeryHealthy tissue
PRJNA480888	SAMN09651734	SRR7516387	1468	G-324	50	Male	Georgia	New	Susceptible	Failure	Not Reported	G-324_I	2016-12-09	surgeryCavityInternalWall
PRJNA480888	SAMN09651736	SRR7516385	1468	G-324	50	Male	Georgia	New	Susceptible	Failure	Not Reported	G-324_N	2016-12-09	surgeryNodule
PRJNA480888	SAMN09651732	SRR7516381	1468	G-324	50	Male	Georgia	New	Susceptible	Failure	Not Reported	G-324_S_1	2016-02-15	sputum
PRJNA480888	SAMN09651712	SRR7516421	1364	G-325	54	Male	Georgia	Other	Susceptible	Cured	Not Reported	G-325_S_1	2016-05-18	sputum
PRJNA480888	SAMN09651813	SRR7516414	1585	G-326	41	Male	Georgia	Treatment after default	MDR non XDR	Completed	Amoxicillin-clavulanate, Bedaquiline, Capreomycin, Clofazimine, Cycloserine, Imipenem-cilastatin, Linezolid, Moxifloxacin, p-aminosalicylic acid, Prothionamide	G-326_S_1	2015-04-27	sputum
PRJNA480888	SAMN09651669	SRR7516396	53	G-327	19	Female	Georgia	Relapse	MDR non XDR	Cured	Bedaquiline, Clofazimine, Cycloserine, Linezolid, p-aminosalicylic acid	G-327_C_1	2016-12-08	surgeryCaseousMasses
PRJNA480888	SAMN09651668	SRR7516397	53	G-327	19	Female	Georgia	Relapse	MDR non XDR	Cured	Bedaquiline, Clofazimine, Cycloserine, Linezolid, p-aminosalicylic acid	G-327_S_1	2016-05-13	sputum
PRJNA480888	SAMN09651814	SRR7516413	1586	G-328	29	Female	Georgia	New	MDR non XDR	Cured	Capreomycin, Cycloserine, Ethambutol, Moxifloxacin, p-aminosalicylic acid, Prothionamide, Pyrazinamide	G-328_S_1	2016-03-14	sputum
PRJNA480888	SAMN09651816	SRR7516411	1587	G-330	40	Male	Georgia	New	Not Reported	Still on treatment	Not Reported	G-330_C	2017-03-06	surgeryCaseousMasses
PRJNA480888	SAMN09651815	SRR7516412	1587	G-330	40	Male	Georgia	New	Not Reported	Still on treatment	Not Reported	G-330_S_1	2017-03-01	sputum
PRJNA480888	SAMN09651817	SRR7516410	1588	G-334	16	Female	Georgia	New	MDR non XDR	Cured	Capreomycin, Clofazimine, Cycloserine, Delamanid, Ethambutol, Levofloxacin, Linezolid, Moxifloxacin, p-aminosalicylic acid, Prothionamide, Pyrazinamide	G-334_S_1	2016-09-19	sputum
PRJNA480888	SAMN09651819	SRR7516408	1589	G-335	38	Female	Georgia	Relapse	Not Reported	Cured	Not Reported	G-335_C	2017-03-17	surgeryCaseousMasses
PRJNA480888	SAMN09651824	SRR7516436	1589	G-335	38	Female	Georgia	Relapse	Not Reported	Cured	Not Reported	G-335_C_1	2017-03-17	surgeryCaseousMasses
PRJNA480888	SAMN09651821	SRR7516433	1589	G-335	38	Female	Georgia	Relapse	Not Reported	Cured	Not Reported	G-335_E	2017-03-17	surgeryCavityExternalWall
PRJNA480888	SAMN09651823	SRR7516431	1589	G-335	38	Female	Georgia	Relapse	Not Reported	Cured	Not Reported	G-335_H	2017-03-17	surgeryHealthy tissue
PRJNA480888	SAMN09651820	SRR7516432	1589	G-335	38	Female	Georgia	Relapse	Not Reported	Cured	Not Reported	G-335_I	2017-03-17	surgeryCavityInternalWall
PRJNA480888	SAMN09651822	SRR7516430	1589	G-335	38	Female	Georgia	Relapse	Not Reported	Cured	Not Reported	G-335_N	2017-03-17	surgeryNodule
PRJNA480888	SAMN09651818	SRR7516409	1589	G-335	38	Female	Georgia	Relapse	Not Reported	Cured	Not Reported	G-335_S_1	2017-02-17	sputum
PRJNA480888	SAMN09651729	SRR7516407	1430	G-348	34	Male	Georgia	Relapse	Not Reported	Still on treatment	Not Reported	G-348_S_1	2017-02-09	sputum
PRJNA480888	SAMN09651711	SRR7516418	1355	G-350	50	Male	Georgia	Failure	Not Reported	Still on treatment	Capreomycin, Cycloserine, Moxifloxacin, p-aminosalicylic acid	G-350_S_1	2017-02-14	sputum
PRJNA480888	SAMN09651825	SRR7516437	1590	G-356	58	Male	Georgia	Failure	MDR non XDR	Still on treatment	Capreomycin, Cycloserine, Ethambutol, Moxifloxacin, p-aminosalicylic acid	G-356_S_1	2017-03-07	sputum
PRJNA480888	SAMN09651826	SRR7516434	1591	G-358	19	Male	Georgia	New	Not Reported	Still on treatment	Bedaquiline, Delamanid, Levofloxacin, Linezolid, Pyrazinamide	G-358_S_1	2017-03-20	sputum
PRJNA480888	SAMN09651828	SRR7516428	1593	G-364	37	Male	Georgia	New	Susceptible	Cured	Not Reported	G-364_S_1	2016-06-20	sputum
