# Supplementary material for: Genomic analyses of Mycobacterium tuberculosis from human lung resections reveal a high frequency of polyclonal infections
Source: Nat Commun. 2021 May 11;12:2716. doi: 10.1038/s41467-021-22705-z (PMC8113332; doi:10.1038/s41467-021-22705-z)
Supplement: Supplementary file 5 — Supplementary Data 2 [file 41467_2021_22705_MOESM5_ESM.xlsx]

## Sheet: Sheet1
Discarded_genes
IG_Rv0030_Rv0031
IG_Rv0031_Rv0032
IG_Rv0035_Rv0036c
IG_Rv0093c_Rv0094c
IG_Rv0094c_Rv0095c
IG_Rv0095c_Rv0096
IG_Rv0096_Rv0097
IG_Rv0108c_Rv0109
IG_Rv0109_Rv0110
IG_Rv0123_Rv0124
IG_Rv0124_Rv0125
IG_Rv0126_Rv0127
IG_Rv0150c_Rv0151c
IG_Rv0151c_Rv0152c
IG_Rv0152c_Rv0153c
IG_Rv0158_Rv0159c
IG_Rv0159c_Rv0160c
IG_Rv0160c_Rv0161
IG_Rv0255c_Rv0256c
IG_Rv0256c_Rv0257
IG_Rv0277c_Rv0278c
IG_Rv0278c_Rv0279c
IG_Rv0279c_Rv0280
IG_Rv0280_Rv0281
IG_Rv0285_Rv0286
IG_Rv0286_Rv0287
IG_Rv0296c_Rv0297
IG_Rv0297_Rv0298
IG_Rv0303_Rv0304c
IG_Rv0304c_Rv0305c
IG_Rv0305c_Rv0306
IG_Rv0334_Rv0335c
IG_Rv0335c_Rv0336
IG_Rv0336_Rv0337c
IG_Rv0353_Rv0354c
IG_Rv0354c_Rv0355c
IG_Rv0355c_Rv0356c
IG_Rv0386_Rv0387c
IG_Rv0387c_Rv0388c
IG_Rv0388c_Rv0389
IG_Rv0392c_Rv0393
IG_Rv0393_Rv0394c
IG_Rv0396_Rv0397
IG_Rv0397_Rv0398c
IG_Rv0420c_Rv0421c
IG_Rv0441c_Rv0442c
IG_Rv0442c_Rv0443
IG_Rv0452_Rv0453
IG_Rv0453_Rv0454
IG_Rv0490_Rv0491
IG_Rv0514_Rv0515
IG_Rv0531_Rv0532
IG_Rv0570_Rv0571c
IG_Rv0577_Rv0578c
IG_Rv0578c_Rv0579
IG_Rv0740_Rv0741
IG_Rv0741_Rv0742
IG_Rv0742_Rv0743c
IG_Rv0745_Rv0746
IG_Rv0746_Rv0747
IG_Rv0747_Rv0748
IG_Rv0753c_Rv0754
IG_Rv0754_Rv0755c
IG_Rv0755A_Rv0756c
IG_Rv0755c_Rv0755A
IG_Rv0794c_Rv0795
IG_Rv0796_Rv0797
IG_Rv0823c_Rv0824c
IG_Rv0831c_Rv0832
IG_Rv0833_Rv0834c
IG_Rv0834c_Rv0835
IG_Rv0871_Rv0872c
IG_Rv0872c_Rv0873
IG_Rv0877_Rv0878c
IG_Rv0878c_Rv0879c
IG_Rv0914c_Rv0915c
IG_Rv0915c_Rv0916c
IG_Rv0916c_Rv0917
IG_Rv0919_Rv0920c
IG_Rv0920c_Rv0921
IG_Rv0922_Rv0923c
IG_Rv0976c_Rv0977
IG_Rv0977_Rv0978c
IG_Rv0978c_Rv0979c
IG_Rv0979A_Rv0980c
IG_Rv0980c_Rv0981
IG_Rv1033c_Rv1034c
IG_Rv1034c_Rv1035c
IG_Rv1035c_Rv1036c
IG_Rv1038c_Rv1039c
IG_Rv1039c_Rv1040c
IG_Rv1040c_Rv1041c
IG_Rv1042c_Rv1043c
IG_Rv1046c_Rv1047
IG_Rv1047_Rv1048c
IG_Rv1053c_Rv1054
IG_Rv1066_Rv1067c
IG_Rv1067c_Rv1068c
IG_Rv1068c_Rv1069c
IG_Rv1086_Rv1087
IG_Rv1087_Rv1087A
IG_Rv1087A_Rv1088
IG_Rv1089_Rv1089A
IG_Rv1090_Rv1091
IG_Rv1091_Rv1092c
IG_Rv1127c_Rv1128c
IG_Rv1128c_Rv1129c
IG_Rv1134_Rv1135c
IG_Rv1135c_Rv1135A
IG_Rv1147_Rv1148c
IG_Rv1148c_Rv1149
IG_Rv1149_Rv1151c
IG_Rv1167c_Rv1168c
IG_Rv1168c_Rv1169c
IG_Rv1169c_Rv1170
IG_Rv1171_Rv1172c
IG_Rv1172c_Rv1173
IG_Rv1194c_Rv1195
IG_Rv1195_Rv1196
IG_Rv1196_Rv1197
IG_Rv1198_Rv1199c
IG_Rv1199c_Rv1200
IG_Rv1213_Rv1214c
IG_Rv1214c_Rv1215c
IG_Rv1242_Rv1243c
IG_Rv1243c_Rv1244
IG_Rv1312_Rv1313c
IG_Rv1313c_Rv1314c
IG_Rv1324_Rv1325c
IG_Rv1325c_Rv1326c
IG_Rv1360_Rv1361c
IG_Rv1361c_Rv1362c
IG_Rv1368_Rv1369c
IG_Rv1369c_Rv1370c
IG_Rv1370c_Rv1371
IG_Rv1385_Rv1386
IG_Rv1387_Rv1388
IG_Rv1395_Rv1396c
IG_Rv1396c_Rv1397c
IG_Rv1429_Rv1430
IG_Rv1430_Rv1431
IG_Rv1440_Rv1441c
IG_Rv1441c_Rv1442
IG_Rv1449c_Rv1450c
IG_Rv1450c_Rv1451
IG_Rv1451_Rv1452c
IG_Rv1452c_Rv1453
IG_Rv1458c_Rv1459c
IG_Rv1467c_Rv1468c
IG_Rv1468c_Rv1469
IG_Rv1506c_Rv1507c
IG_Rv1547_Rv1548c
IG_Rv1548c_Rv1549
IG_Rv1571_Rv1572c
IG_Rv1572c_Rv1573
IG_Rv1573_Rv1574
IG_Rv1576c_Rv1577c
IG_Rv1577c_Rv1578c
IG_Rv1578c_Rv1579c
IG_Rv1580c_Rv1581c
IG_Rv1581c_Rv1582c
IG_Rv1584c_Rv1585c
IG_Rv1587c_Rv1588c
IG_Rv1588c_Rv1589
IG_Rv1645c_Rv1646
IG_Rv1646_Rv1647
IG_Rv1650_Rv1651c
IG_Rv1651c_Rv1652
IG_Rv1682_Rv1683
IG_Rv1704c_Rv1705c
IG_Rv1705c_Rv1706c
IG_Rv1706c_Rv1706A
IG_Rv1752_Rv1753c
IG_Rv1753c_Rv1754c
IG_Rv1755c_Rv1756c
IG_Rv1756c_Rv1757c
IG_Rv1757c_Rv1758
IG_Rv1758_Rv1759c
IG_Rv1759c_Rv1760
IG_Rv1762c_Rv1763
IG_Rv1763_Rv1764
IG_Rv1764_Rv1765c
IG_Rv1765A_Rv1766
IG_Rv1765c_Rv1765A
IG_Rv1767_Rv1768
IG_Rv1768_Rv1769
IG_Rv1786_Rv1787
IG_Rv1787_Rv1788
IG_Rv1788_Rv1789
IG_Rv1789_Rv1790
IG_Rv1790_Rv1791
IG_Rv1791_Rv1793
IG_Rv1799_Rv1800
IG_Rv1800_Rv1801
IG_Rv1801_Rv1802
IG_Rv1802_Rv1803c
IG_Rv1803c_Rv1804c
IG_Rv1805c_Rv1806
IG_Rv1806_Rv1807
IG_Rv1807_Rv1808
IG_Rv1808_Rv1809
IG_Rv1809_Rv1810
IG_Rv1817_Rv1818c
IG_Rv1818c_Rv1819c
IG_Rv1839c_Rv1840c
IG_Rv1840c_Rv1841c
IG_Rv1916_Rv1917c
IG_Rv1917c_Rv1918c
IG_Rv1918c_Rv1919c
IG_Rv1944c_Rv1945
IG_Rv1945_Rv1946c
IG_Rv1982c_Rv1983
IG_Rv2012_Rv2013
IG_Rv2014_Rv2015c
IG_Rv2097c_Rv2100
IG_Rv2100_Rv2101
IG_Rv2104c_Rv2105
IG_Rv2106_Rv2107
IG_Rv2107_Rv2108
IG_Rv2108_Rv2109c
IG_Rv2122c_Rv2123
IG_Rv2125_Rv2126c
IG_Rv2126c_Rv2127
IG_Rv2161c_Rv2162c
IG_Rv2162c_Rv2163c
IG_Rv2166c_Rv2167c
IG_Rv2168c_Rv2169c
IG_Rv2176_Rv2177c
IG_Rv2177c_Rv2178c
IG_Rv2277c_Rv2278
IG_Rv2279_Rv2280
IG_Rv2308_Rv2309c
IG_Rv2327_Rv2328
IG_Rv2328_Rv2329c
IG_Rv2339_Rv2340c
IG_Rv2340c_Rv2341
IG_Rv2351c_Rv2352c
IG_Rv2352c_Rv2353c
IG_Rv2353c_Rv2354
IG_Rv2355_Rv2356c
IG_Rv2356c_Rv2357c
IG_Rv2370c_Rv2371
IG_Rv2371_Rv2372c
IG_Rv2395_Rv2396
IG_Rv2396_Rv2397c
IG_Rv2407_Rv2408
IG_Rv2423_Rv2424c
IG_Rv2424c_Rv2425c
IG_Rv2430c_Rv2431c
IG_Rv2431c_Rv2432c
IG_Rv2478c_Rv2479c
IG_Rv2480c_Rv2481c
IG_Rv2486_Rv2487c
IG_Rv2487c_Rv2488c
IG_Rv2489c_Rv2490c
IG_Rv2490c_Rv2491
IG_Rv2511_Rv2512c
IG_Rv2512c_Rv2513
IG_Rv2518c_Rv2519
IG_Rv2519_Rv2520c
IG_Rv2590_Rv2591
IG_Rv2591_Rv2592c
IG_Rv2607_Rv2608
IG_Rv2608_Rv2609c
IG_Rv2615c_Rv2616
IG_Rv2633c_Rv2634c
IG_Rv2634c_Rv2635
IG_Rv2646_Rv2647
IG_Rv2647_Rv2648
IG_Rv2649_Rv2650c
IG_Rv2650c_Rv2651c
IG_Rv2651c_Rv2652c
IG_Rv2652c_Rv2653c
IG_Rv2653c_Rv2654c
IG_Rv2657c_Rv2658c
IG_Rv2658c_Rv2659c
IG_Rv2659c_Rv2660c
IG_Rv2665_Rv2666
IG_Rv2666_Rv2667
IG_Rv2673_Rv2674
IG_Rv2689c_Rv2690c
IG_Rv2740_Rv2741
IG_Rv2741_Rv2742c
IG_Rv2767c_Rv2768c
IG_Rv2768c_Rv2769c
IG_Rv2769c_Rv2770c
IG_Rv2770c_Rv2771c
IG_Rv2790c_Rv2791c
IG_Rv2809_Rv2810c
IG_Rv2811_Rv2812
IG_Rv2813_Rv2814c
IG_Rv2815c_Rv2816c
IG_Rv2852c_Rv2853
IG_Rv2853_Rv2854
IG_Rv2882c_Rv2883c
IG_Rv2884_Rv2885c
IG_Rv2892c_Rv2893
IG_Rv2905_Rv2906c
IG_Rv2924c_Rv2925c
IG_Rv2942_Rv2943
IG_Rv2944_Rv2945c
IG_Rv2960c_Rv2961
IG_Rv2961_Rv2962c
IG_Rv2980_Rv2981c
IG_Rv3017c_Rv3018c
IG_Rv3018A_Rv3019c
IG_Rv3018c_Rv3018A
IG_Rv3020c_Rv3021c
IG_Rv3022A_Rv3023c
IG_Rv3023c_Rv3024c
IG_Rv3096_Rv3097c
IG_Rv3097c_Rv3098c
IG_Rv3114_Rv3115
IG_Rv3115_Rv3116
IG_Rv3124_Rv3125c
IG_Rv3125c_Rv3126c
IG_Rv3134c_Rv3135
IG_Rv3135_Rv3136
IG_Rv3136_Rv3137
IG_Rv3143_Rv3144c
IG_Rv3144c_Rv3145
IG_Rv3158_Rv3159c
IG_Rv3159c_Rv3160c
IG_Rv3183_Rv3184
IG_Rv3185_Rv3186
IG_Rv3187_Rv3188
IG_Rv3190c_Rv3191c
IG_Rv3191c_Rv3192
IG_Rv3303c_Rv3304
IG_Rv3324c_Rv3325
IG_Rv3326_Rv3327
IG_Rv3342_Rv3343c
IG_Rv3343c_Rv3344c
IG_Rv3345c_Rv3346c
IG_Rv3346c_Rv3347c
IG_Rv3347c_Rv3348
IG_Rv3348_Rv3349c
IG_Rv3349c_Rv3350c
IG_Rv3350c_Rv3351c
IG_Rv3366_Rv3367
IG_Rv3379c_Rv3380c
IG_Rv3380c_Rv3381c
IG_Rv3381c_Rv3382c
IG_Rv3385c_Rv3386
IG_Rv3387_Rv3388
IG_Rv3388_Rv3389c
IG_Rv3401_Rv3402c
IG_Rv3423c_Rv3424c
IG_Rv3424c_Rv3425
IG_Rv3425_Rv3426
IG_Rv3426_Rv3427c
IG_Rv3427c_Rv3428c
IG_Rv3428c_Rv3429
IG_Rv3465_Rv3466
IG_Rv3467_Rv3468c
IG_Rv3473c_Rv3474
IG_Rv3475_Rv3476c
IG_Rv3476c_Rv3477
IG_Rv3477_Rv3478
IG_Rv3478_Rv3479
IG_Rv3506_Rv3507
IG_Rv3507_Rv3508
IG_Rv3508_Rv3509c
IG_Rv3510c_Rv3511
IG_Rv3512_Rv3513c
IG_Rv3513c_Rv3514
IG_Rv3514_Rv3515c
IG_Rv3531c_Rv3532
IG_Rv3532_Rv3533c
IG_Rv3533c_Rv3534c
IG_Rv3538_Rv3539
IG_Rv3557c_Rv3558
IG_Rv3558_Rv3559c
IG_Rv3590c_Rv3591c
IG_Rv3594_Rv3595c
IG_Rv3595c_Rv3596c
IG_Rv3620c_Rv3621c
IG_Rv3621c_Rv3622c
IG_Rv3622c_Rv3623
IG_Rv3635_Rv3636
IG_Rv3636_Rv3637
IG_Rv3638_Rv3639c
IG_Rv3646c_Rv3647c
IG_Rv3649_Rv3650
IG_Rv3650_Rv3651
IG_Rv3651_Rv3652
IG_Rv3653_Rv3654c
IG_Rv3680_Rv3681c
IG_Rv3682_Rv3683
IG_Rv3738c_Rv3739c
IG_Rv3739c_Rv3740c
IG_Rv3745c_Rv3746c
IG_Rv3746c_Rv3747
IG_Rv3750c_Rv3751
IG_Rv3751_Rv3752c
IG_Rv3797_Rv3798
IG_Rv3798_Rv3799c
IG_Rv3811_Rv3812
IG_Rv3812_Rv3813c
IG_Rv3843c_Rv3844
IG_Rv3844_Rv3845
IG_Rv3871_Rv3872
IG_Rv3872_Rv3873
IG_Rv3873_Rv3874
IG_Rv3891c_Rv3892c
IG_Rv3892c_Rv3893c
IG_Rv3893c_Rv3894c
Rv0020c
Rv0024
Rv0031
Rv0032
Rv0036c
Rv0050
Rv0063
Rv0071
Rv0090
Rv0094c
Rv0095c
Rv0096
Rv0109
Rv0124
Rv0134
Rv0151c
Rv0152c
Rv0159c
Rv0160c
Rv0176
Rv0256c
Rv0278c
Rv0279c
Rv0280
Rv0285
Rv0286
Rv0297
Rv0304c
Rv0305c
Rv0335c
Rv0336
Rv0354c
Rv0355c
Rv0387c
Rv0388c
Rv0393
Rv0397
Rv0405
Rv0442c
Rv0453
Rv0515
Rv0532
Rv0578c
Rv0741
Rv0742
Rv0746
Rv0747
Rv0754
Rv0755A
Rv0755c
Rv0795
Rv0796
Rv0797
Rv0823c
Rv0832
Rv0833
Rv0834c
Rv0850
Rv0872c
Rv0878c
Rv0915c
Rv0916c
Rv0920c
Rv0921
Rv0922
Rv0977
Rv0978c
Rv0980c
Rv1034c
Rv1035c
Rv1039c
Rv1040c
Rv1041c
Rv1042c
Rv1047
Rv1054
Rv1067c
Rv1068c
Rv1087
Rv1088
Rv1089
Rv1091
Rv1128c
Rv1135c
Rv1148c
Rv1149
Rv1168c
Rv1169c
Rv1172c
Rv1195
Rv1196
Rv1199c
Rv1214c
Rv1243c
Rv1267c
Rv1313c
Rv1325c
Rv1361c
Rv1369c
Rv1370c
Rv1386
Rv1387
Rv1396c
Rv1430
Rv1435c
Rv1441c
Rv1450c
Rv1452c
Rv1468c
Rv1548c
Rv1572c
Rv1573
Rv1574
Rv1575
Rv1576c
Rv1577c
Rv1578c
Rv1579c
Rv1580c
Rv1581c
Rv1582c
Rv1583c
Rv1584c
Rv1585c
Rv1586c
Rv1587c
Rv1588c
Rv1646
Rv1651c
Rv1705c
Rv1706c
Rv1730c
Rv1753c
Rv1756c
Rv1757c
Rv1759c
Rv1763
Rv1764
Rv1765A
Rv1768
Rv1787
Rv1788
Rv1789
Rv1790
Rv1791
Rv1793
Rv1800
Rv1801
Rv1802
Rv1803c
Rv1806
Rv1807
Rv1808
Rv1809
Rv1818c
Rv1840c
Rv1844c
Rv1883c
Rv1899c
Rv1907c
Rv1917c
Rv1918c
Rv1945
Rv1983
Rv1997
Rv2013
Rv2014
Rv2020c
Rv2027c
Rv2048c
Rv2100
Rv2105
Rv2106
Rv2107
Rv2108
Rv2123
Rv2126c
Rv2162c
Rv2167c
Rv2168c
Rv2177c
Rv2278
Rv2279
Rv2293c
Rv2319c
Rv2328
Rv2340c
Rv2352c
Rv2353c
Rv2354
Rv2355
Rv2356c
Rv2371
Rv2396
Rv2407
Rv2408
Rv2424c
Rv2430c
Rv2431c
Rv2437
Rv2479c
Rv2480c
Rv2487c
Rv2490c
Rv2512c
Rv2519
Rv2543
Rv2591
Rv2608
Rv2615c
Rv2634c
Rv2646
Rv2648
Rv2649
Rv2650c
Rv2651c
Rv2652c
Rv2653c
Rv2654c
Rv2655c
Rv2656c
Rv2657c
Rv2658c
Rv2659c
Rv2666
Rv2709
Rv2741
Rv2768c
Rv2769c
Rv2770c
Rv2791c
Rv2810c
Rv2812
Rv2814c
Rv2815c
Rv2853
Rv2882c
Rv2885c
Rv2892c
Rv2931
Rv2943
Rv2943A
Rv2944
Rv2961
Rv2978c
Rv2986c
Rv3018A
Rv3018c
Rv3021c
Rv3022A
Rv3022c
Rv3023c
Rv3097c
Rv3109
Rv3115
Rv3125c
Rv3135
Rv3136
Rv3144c
Rv3159c
Rv3184
Rv3185
Rv3186
Rv3187
Rv3191c
Rv3325
Rv3326
Rv3327
Rv3343c
Rv3344c
Rv3345c
Rv3347c
Rv3348
Rv3349c
Rv3350c
Rv3367
Rv3380c
Rv3381c
Rv3386
Rv3387
Rv3388
Rv3401
Rv3425
Rv3426
Rv3427c
Rv3428c
Rv3429
Rv3453
Rv3466
Rv3467
Rv3474
Rv3475
Rv3477
Rv3478
Rv3507
Rv3508
Rv3511
Rv3512
Rv3514
Rv3532
Rv3533c
Rv3539
Rv3558
Rv3590c
Rv3595c
Rv3621c
Rv3622c
Rv3636
Rv3637
Rv3638
Rv3650
Rv3652
Rv3653
Rv3655c
Rv3680
Rv3710
Rv3738c
Rv3739c
Rv3746c
Rv3751
Rv3798
Rv3812
Rv3827c
Rv3844
Rv3872
Rv3873
Rv3876
Rv3879c
Rv3892c
Rv3893c
Rv3894c
