# Supplementary material for: Genomic analyses of Mycobacterium tuberculosis from human lung resections reveal a high frequency of polyclonal infections
Source: Nat Commun. 2021 May 11;12:2716. doi: 10.1038/s41467-021-22705-z (PMC8113332; doi:10.1038/s41467-021-22705-z)
Supplement: Supplementary file 7 — Source Data [file 41467_2021_22705_MOESM7_ESM.xlsx]

## Sheet: Fig3A
SNP_ID	Gene	Ann	C	I	E	H	N	S
1000590CA	Rv0896	non-syn	3.64	0	0	0	0	0
1000913CA	Rv0897c	syn	3.23	0	0	0	0	0
1001282CA	Rv0897c	syn	0	0	0	0	0	4.49
1001534CA	Rv0897c	syn	0	0	0	0	0	3.25
1001932CA	Rv0897c	non-syn	0	0	3.85	0	0	0
1002138GT	Rv0897c	non-syn	0	0	3.1	0	0	0
1004491GT	IG_Rv0901_Rv0902c	intergenic	0	3.67	0	0	0	0
1004552GT	Rv0902c	non-syn	4	0	0	0	0	0
1004878GA	Rv0902c	non-syn	0	0	0	0	0	4
1005100CA	Rv0902c	non-syn	0	0	3.05	0	0	0
1005484CA	Rv0902c	non-syn	0	0	0	3.01	0	0
100718GT	Rv0092	non-syn	0	0	3.05	0	0	0
1007423TA	Rv0904c	non-syn	0	2.47	4.32	0	4.84	0
100883CA	Rv0092	syn	3.45	0	0	0	0	0
1009279CA	Rv0906	non-syn	3.25	0	0	0	0	0
101018GT	Rv0092	non-syn	0	0	0	3.01	0	0
1010207TG	Rv0907	syn	0	0	2.54	2.25	0	3.6
1010585GT	Rv0907	syn	0	0	0	0	0	3.33
1010771CA	Rv0907	syn	0	0	0	0	0	3.42
1011170CA	Rv0907	non-syn	3.64	0	0	0	0	0
1011511AC	Rv0907	non-syn	98.31	99.36	100	99.06	100	100
1011759GA	Rv0908	non-syn	0	0	0	0	0	4.71
1012068CA	Rv0908	non-syn	0	3.33	0	0	0	0
1012803GT	Rv0908	non-syn	0	3.31	0	0	0	0
1013360CA	Rv0908	non-syn	0	0	0	0	0	3.39
1014084GT	Rv0908	non-syn	0	0	0	3.05	0	0
1014366CA	IG_Rv0908_Rv0909	intergenic	3.17	0	0	0	0	0
1014815GT	Rv0909	non-syn	98.94	99.35	100	100	99.16	100
1015339GT	IG_Rv0910_Rv0911	intergenic	0	0	0	3.68	0	0
1015340GT	IG_Rv0910_Rv0911	intergenic	0	0	0	0	0	3.01
101539CT	Rv0092	syn	100	100	99.06	100	100	100
101694CA	Rv0092	non-syn	0	0	0	0	3.91	0
1017263CA	Rv0913c	non-syn	3.48	0	0	0	0	0
1019497CA	Rv0914c	non-syn	0	0	0	0	3.42	0
1019804GT	Rv0914c	syn	0	0	4.49	0	0	0
1022105GT	Rv0917	non-syn	0	0	0	0	0	3.17
1022687GT	Rv0917	non-syn	0	0	0	0	0	6.32
1022688GT	Rv0917	non-syn	3.23	0	0	0	0	0
1023712GT	Rv0917	syn	0	0	0	0	0	4.03
1023883GA	IG_Rv0917_Rv0918	intergenic	10.53	11.7	50.33	29.01	99.43	100
1024603CT	Rv0918	syn	0	0	0	0	0	4.76
1029789GT	Rv0923c	syn	0	0	0	0	0	7.41
1030899CA	Rv0924c	syn	0	0	0	0	0	4.12
1031692GT	Rv0924c	non-syn	0	0	0	0	0	4.26
1031889CA	IG_Rv0924c_Rv0925c	intergenic	0	0	0	0	0	3.74
1033422GT	Rv0926c	non-syn	0	4.03	0	0	0	0
1033455GT	Rv0926c	non-syn	0	0	0	0	3.77	0
1033530GT	Rv0926c	non-syn	0	0	0	0	3.42	0
1033678CA	Rv0926c	non-syn	0	0	0	0	3.03	0
1034758CT	IG_Rv0927c_Rv0928	intergenic	100	99.51	100	100	100	100
1035268GT	Rv0928	syn	0	0	0	0	0	5.19
103526GT	Rv0093c	syn	0	0	0	0	0	4.94
1035400CA	Rv0928	syn	0	0	0	3.07	0	0
1035426TG	Rv0928	non-syn	11.5	13.77	50.72	32.92	99.39	100
1035524GT	Rv0928	non-syn	0	0	0	0	0	3.96
1035699GT	Rv0928	non-syn	3.25	0	0	0	0	0
103600GA	Rv0093c	non-syn	100	99.01	100	100	100	100
1038991GT	Rv0931c	syn	3.57	0	0	0	0	0
1039104CA	Rv0931c	non-syn	0	0	0	0	0	3.81
1040251CA	Rv0932c	syn	100	100	99.54	100	98.35	100
1040358TC	Rv0932c	non-syn	85.71	88.19	48.53	70.8	0	0
1040413GT	Rv0932c	syn	0	0	0	0	0	5.48
1040706CA	Rv0932c	non-syn	100	100	100	99.18	100	100
1040718GT	Rv0932c	non-syn	0	0	0	3.08	0	0
1040788CA	Rv0932c	syn	0	0	3.17	0	0	0
1041518GT	Rv0933	non-syn	0	0	0	0	0	4
1042211CA	Rv0934	non-syn	4.71	0	0	0	0	0
1042248CA	Rv0934	non-syn	0	0	0	3.33	0	0
1042907CA	Rv0934	non-syn	0	0	0	0	0	3.2
1043192GT	Rv0934	non-syn	0	0	0	4.26	0	0
1043315GT	Rv0935	non-syn	0	0	0	3.03	0	0
1043772GT	Rv0935	syn	3.39	0	0	0	0	0
1043844GT	Rv0935	non-syn	3.23	0	0	0	0	0
1044973CA	Rv0936	syn	3.67	0	0	0	0	0
1045466CA	Rv0937c	syn	3.55	0	0	0	0	0
1047069CA	Rv0938	non-syn	0	0	3.64	0	0	0
1047899CG	Rv0938	syn	0	0	0	0	0	5.34
1048524GT	Rv0939	non-syn	0	3.31	0	0	0	0
1049245GT	Rv0939	non-syn	0	0	0	0	3.12	0
1049402CA	Rv0939	non-syn	0	0	0	0	4	0
1050175CA	Rv0939	syn	0	0	0	0	0	3.74
1050483CA	IG_Rv0939_Rv0940c	intergenic	0	0	3.28	0	0	0
1050486CA	IG_Rv0939_Rv0940c	intergenic	0	0	3.15	0	0	0
1052888GT	Rv0943c	non-syn	0	3.05	0	0	0	0
1054361CA	Rv0945	non-syn	0	0	0	0	0	5.41
1054677CA	Rv0945	non-syn	0	0	0	0	0	3.42
1055012GT	IG_Rv0945_Rv0946c	intergenic	0	0	3.17	0	0	0
1055622GT	Rv0946c	non-syn	3.31	0	0	0	0	0
1055695CA	Rv0946c	non-syn	0	0	0	0	0	3.45
1055828CA	Rv0946c	syn	0	0	0	5.15	0	0
1056229CT	Rv0946c	non-syn	0	0	0	0	0	3.05
1056464CT	Rv0946c	syn	81.75	93.33	54.19	63.18	0	0
1056468CA	Rv0946c	non-syn	0	0	0	0	0	3.03
1057094CA	IG_Rv0946c_Rv0947c	intergenic	0	0	0	0	0	4.55
1059043GT	Rv0949	non-syn	3.97	0	0	0	0	0
1060762GT	Rv0950c	non-syn	3.45	0	0	0	0	0
1061175CA	Rv0950c	syn	0	0	0	0	0	5
1061356TG	Rv0950c	non-syn	0	0	0	0	3.17	0
1061584GT	Rv0950c	non-syn	3.16	2.03	0	0	0	0
1062147GT	Rv0951	non-syn	0	0	0	3.03	0	0
1062362CA	Rv0951	syn	0	0	0	0	0	6.9
1063611GT	Rv0952	non-syn	0	0	0	0	0	3.17
1063765AG	Rv0952	non-syn	100	99.5	98.84	100	100	100
1063933CA	Rv0952	non-syn	0	0	0	3.01	0	0
1064075GT	IG_Rv0952_Rv0953c	intergenic	0	0	3.18	0	0	0
1064676GA	Rv0953c	non-syn	0	0	0	3.6	0	0
1064796GT	Rv0953c	non-syn	0	0	3.28	0	0	0
1065000GT	IG_Rv0953c_Rv0954	intergenic	0	0	0	3.1	0	0
1066011GT	Rv0954	syn	3.23	0	0	0	0	0
1066209GT	Rv0955	non-syn	0	0	0	0	3.36	0
1066241GT	Rv0955	non-syn	0	0	0	0	0	3.7
1066921GT	Rv0955	non-syn	88.79	89.09	58.45	72.67	0	0
1067053GT	Rv0955	non-syn	0	3.42	0	0	0	0
1068100GT	Rv0956	non-syn	3.74	0	0	0	0	0
1068353CA	Rv0957	non-syn	3.64	0	0	0	0	0
1069508GT	Rv0957	non-syn	0	0	0	5.71	0	0
1069570GT	Rv0957	non-syn	0	0	0	0	4.08	0
1070160TC	Rv0958	non-syn	0	0	3.88	0	0	0
1070165GA	Rv0958	non-syn	0	0	3.82	0	0	0
1070322TA	Rv0958	non-syn	4.72	0	0	3.91	0	0
1071410AT	Rv0959	non-syn	0	3.23	0	0	0	0
1071423GT	Rv0959	non-syn	4.21	0	0	0	0	0
1071504GT	Rv0959	non-syn	0	0	0	4.76	0	0
1071536CG	Rv0959	syn	5.49	0	0	3.74	0	0
1071966AG	Rv0959	non-syn	97.96	99.36	99.25	99.29	100	100
1072163CT	Rv0959	syn	87.16	93.12	55.71	72.06	0	0
1073197GT	Rv0959	non-syn	3.15	0	0	0	0	0
1073681CA	Rv0960	non-syn	0	0	0	3.01	0	0
1074237AT	Rv0961	non-syn	0	0	0	0	0	9.47
1076290GT	Rv0964c	non-syn	0	0	0	3.08	0	0
1076466GT	Rv0964c	syn	0	0	0	0	0	4.3
1076689AC	IG_Rv0964c_Rv0965c	intergenic	100	99.02	98.81	99.38	99.49	100
1076880CT	Rv0965c	syn	100	100	100	99.46	100	100
1077725CA	Rv0966c	non-syn	0	0	0	0	0	4.21
1079178CA	Rv0969	non-syn	0	3.39	0	0	0	0
1079404GT	Rv0969	non-syn	4.26	0	0	0	0	0
1079626CA	Rv0969	non-syn	4.4	0	0	0	0	0
1082848GT	Rv0972c	syn	3.08	0	0	0	0	0
1084051CA	Rv0973c	non-syn	0	0	0	3.73	0	0
1085208GA	Rv0973c	syn	0	0	0	0	0	4.88
1085386GT	Rv0973c	non-syn	0	0	0	0	3.33	0
1085397CA	Rv0973c	non-syn	0	0	3.01	0	0	0
1085595CA	Rv0973c	syn	0	0	3.23	0	0	0
10856GT	IG_Rv0007_Rv0008c	intergenic	3.54	0	0	0	0	0
1087797GT	Rv0975c	non-syn	0	0	0	0	0	4.94
1088297GT	Rv0975c	non-syn	0	0	0	3.03	0	0
1088565GT	Rv0976c	non-syn	3.42	0	0	0	0	0
1088770CA	Rv0976c	non-syn	0	0	0	4.12	0	0
1088907GT	Rv0976c	syn	0	0	0	0	0	8.7
1090041GT	Rv0976c	non-syn	0	0	0	0	3.4	0
1094751GT	Rv0979c	non-syn	3.25	0	0	0	0	0
1097023AG	Rv0981	non-syn	98.36	100	100	100	100	100
1097220CT	Rv0981	syn	100	99.33	100	100	99.26	100
1097442CT	Rv0981	syn	100	100	100	100	100	100
1098241CA	Rv0982	non-syn	0	0	0	0	3.73	0
1099058GA	IG_Rv0982_Rv0983	intergenic	100	100	100	99.39	100	100
1099663GT	Rv0983	non-syn	4.71	0	0	0	0	0
1099822CA	Rv0983	non-syn	0	0	0	0	0	3.48
1100095GT	Rv0983	non-syn	0	0	0	3.31	0	0
1100570GT	Rv0984	syn	0	0	0	3.23	0	0
1101051GT	Rv0985c	non-syn	0	0	3.08	0	0	0
1102117GA	Rv0986	syn	100	100	99.39	100	100	100
1102410CT	Rv0986	non-syn	86.16	92.42	57.58	62.71	0	0
1102468CA	Rv0986	syn	100	99.56	100	98.08	99.56	100
1102646GA	Rv0987	syn	100	100	99.54	99.48	100	100
1103656CT	Rv0987	non-syn	100	100	99.01	100	100	100
1105284AG	Rv0988	non-syn	99.39	100	99.39	99.36	100	100
1105686CG	Rv0988	non-syn	100	99.11	99.44	99.16	99.55	100
1105687TC	Rv0988	non-syn	100	99.55	100	98.69	100	100
1105993GT	Rv0988	non-syn	3.17	0	0	0	0	0
1106903GC	Rv0989c	syn	0	0	0	0	3.55	0
1106904GC	Rv0989c	non-syn	0	0	0	0	3.6	0
1107127CA	Rv0989c	non-syn	0	0	0	0	0	3.77
1107713GT	Rv0990c	syn	0	0	0	3.57	0	0
1108446GT	Rv0991c	non-syn	0	0	0	0	0	3.64
1108521GA	IG_Rv0991c_Rv0992c	intergenic	100	100	100	100	100	98.13
1108775GT	Rv0992c	non-syn	0	0	0	4.58	0	0
1109163GC	Rv0992c	non-syn	100	100	99.19	98.45	99.29	100
1109539GT	Rv0993	non-syn	0	0	0	0	3.03	0
110976GT	Rv0101	non-syn	0	0	0	3.1	0	0
1110167CA	Rv0993	non-syn	3.67	0	0	0	0	0
1110811CA	Rv0994	syn	0	0	3.15	0	0	0
1110956GT	Rv0994	non-syn	100	99.4	100	100	100	100
1111678GA	Rv0995	non-syn	99.03	100	100	100	100	98.41
1111777GT	Rv0995	non-syn	3.05	0	0	0	0	0
1111908GT	Rv0995	syn	0	0	3.09	0	0	0
111313GT	Rv0101	non-syn	0	0	3.54	0	0	0
1113290CG	Rv0996	non-syn	100	100	100	100	99.35	100
1114541CA	Rv0997	syn	0	0	0	0	0	4.44
1114754GT	Rv0998	non-syn	0	0	0	0	0	3.64
1114796GT	Rv0998	non-syn	0	0	0	0	0	4.04
1115159CA	Rv0998	non-syn	0	3.03	0	0	0	0
1115167CA	Rv0998	syn	0	3.5	0	0	0	0
1115255GT	Rv0998	non-syn	0	0	0	0	0	4.65
1115693GT	Rv0998	non-syn	0	0	0	3.01	0	0
1115760CG	IG_Rv0998_Rv0999	intergenic	4.67	2.31	0	0	0	0
1116038GT	Rv0999	non-syn	0	3.03	0	0	0	0
1116673GC	Rv1000c	non-syn	0	0	0	0	0	3.88
1116674AC	Rv1000c	non-syn	0	0	0	0	0	3.92
1116675TC	Rv1000c	syn	0	0	0	0	0	3.88
111692GT	Rv0101	syn	0	0	0	0	0	3.17
1117252GT	Rv1001	non-syn	0	0	0	0	0	3.45
1117452GT	Rv1001	non-syn	0	0	3.1	0	0	0
1118160GT	Rv1001	non-syn	0	0	3.57	0	0	0
1119166GT	Rv1002c	non-syn	0	0	0	0	0	4.65
111986CA	Rv0101	syn	0	0	5	0	0	0
1120073GT	Rv1003	non-syn	0	0	0	0	3.05	0
1120301GT	Rv1003	non-syn	0	0	3.61	0	0	0
1122188GT	IG_Rv1004c_Rv1005c	intergenic	0	0	0	0	0	3.36
1123022CA	Rv1005c	non-syn	0	0	0	0	0	5.97
1123313TG	Rv1005c	non-syn	0	0	0	5.17	0	0
1123314GC	Rv1005c	syn	0	0	0	4.35	0	0
1123315CA	Rv1005c	non-syn	0	0	0	3.51	0	0
1123597GA	Rv1005c	non-syn	99.24	99.49	99.42	99.35	99.48	100
112669GT	Rv0101	non-syn	0	3.65	0	0	0	0
1127493TC	Rv1008	syn	98.53	100	100	100	100	100
1128234CA	Rv1009	syn	0	0	3.16	0	0	0
1128246CA	Rv1009	non-syn	0	0	0	3.03	0	0
1128375GT	Rv1009	non-syn	0	0	0	0	3.21	0
112859CA	Rv0101	non-syn	0	3.25	0	0	0	0
1130195CT	Rv1011	non-syn	14.29	9.55	36.04	14.07	100	100
1130841GT	Rv1011	non-syn	0	3.11	0	0	0	0
1131225CA	Rv1012	non-syn	0	0	0	0	0	6.06
1131300AG	Rv1012	non-syn	100	99.33	100	100	99.19	100
1133088CA	Rv1013	non-syn	4.94	0	0	0	0	0
113495GT	Rv0101	syn	0	0	3.88	0	0	0
1135414CA	Rv1016c	non-syn	0	3.23	0	0	0	0
1135564GT	Rv1017c	syn	0	0	0	3.1	0	0
1135565GT	Rv1017c	non-syn	0	0	0	0	0	4.04
1135902CA	Rv1017c	non-syn	3.48	0	0	0	0	0
1136273GT	Rv1017c	non-syn	0	0	0	3.15	0	0
1136726CA	Rv1018c	syn	4.21	0	0	0	0	0
1137174GT	Rv1018c	non-syn	0	0	0	0	0	4.44
1138255GT	IG_Rv1018c_Rv1019	intergenic	0	0	0	0	0	3.77
1138467CA	Rv1019	syn	0	0	0	0	0	3.15
1140088GC	Rv1020	syn	5.15	0	0	0	0	0
1140375AC	Rv1020	non-syn	0	0	0	0	3.33	0
1140763CA	Rv1020	syn	4.44	0	0	0	0	0
1141884CT	Rv1020	non-syn	0	0	0	0	0	3.33
1142471GT	Rv1020	non-syn	0	3.23	0	0	0	0
1143512GT	Rv1021	non-syn	0	0	0	0	0	4
1143832CA	Rv1022	non-syn	98.8	100	100	100	99.17	100
1144793CA	Rv1023	non-syn	0	3.05	0	0	0	0
1145154GT	Rv1023	syn	0	3.33	0	0	0	0
1145277GT	Rv1023	syn	0	0	0	3.96	0	0
1145848AC	Rv1023	non-syn	99.18	100	100	100	100	100
1148582CA	Rv1027c	non-syn	0	0	0	0	0	3.88
1148730CA	Rv1027c	non-syn	0	0	0	0	0	4.21
1148930CT	Rv1027c	non-syn	100	100	100	100	100	100
114936CA	Rv0101	non-syn	3.1	0	0	0	0	0
1149534GT	Rv1028c	non-syn	0	3.1	0	0	0	0
1149922CA	Rv1028c	non-syn	0	0	0	0	0	5.63
1150363CA	Rv1028c	non-syn	0	3.23	0	0	0	0
1150520CA	Rv1028c	syn	0	0	0	3.1	0	0
1150807CA	Rv1028c	non-syn	3.7	0	0	0	0	0
1151054CG	Rv1028c	syn	98.05	100	100	99.43	99.13	98.45
1151304CA	Rv1028c	non-syn	100	100	100	100	100	100
1151552CA	Rv1028c	non-syn	0	0	4.32	0	0	0
1151557CA	Rv1028c	non-syn	0	0	3.41	0	0	0
1152576GT	Rv1029	non-syn	3.33	0	0	0	0	0
1152659CA	Rv1029	syn	0	0	0	0	0	4.55
1153155GT	Rv1029	non-syn	0	0	0	0	0	4.08
1153228CA	Rv1029	non-syn	0	0	0	0	3.18	0
1153361CA	Rv1029	syn	0	0	0	0	0	4.12
1153771GT	Rv1030	syn	0	0	0	0	0	5.56
1153819GT	Rv1030	non-syn	3.01	0	0	0	0	0
1154607GT	Rv1030	non-syn	3.28	0	0	0	0	0
1154618CT	Rv1030	syn	13.71	13.07	48.67	37.04	100	100
1155238CA	Rv1030	syn	0	0	3.1	0	0	0
1155740GT	Rv1030	non-syn	0	0	0	3.57	0	0
1155842GT	Rv1030	non-syn	0	0	0	0	0	4.12
1155884TC	Rv1031	non-syn	14.81	9.4	44.44	36.21	100	100
1156572CA	Rv1032c	non-syn	0	0	0	0	0	3.1
1156938GT	Rv1032c	non-syn	0	0	0	0	0	4
1157232CA	Rv1032c	non-syn	0	0	0	0	0	3.36
1157268CA	Rv1032c	non-syn	3.33	0	0	0	0	0
1157581GT	Rv1032c	syn	0	0	0	0	0	4.88
1160977GA	Rv1038c	non-syn	0	3.42	4	3.92	5.22	0
1161026GA	Rv1038c	syn	0	7.59	41.46	29.41	94.93	100
116510GT	Rv0101	non-syn	0	0	0	0	3.05	0
1165982CA	Rv1043c	syn	0	0	3.48	0	0	0
1166894CA	IG_Rv1043c_Rv1044	intergenic	0	3.01	0	0	0	0
1167071CA	Rv1044	non-syn	0	0	0	3.05	0	0
1167433AG	Rv1044	syn	0	0	0	0	0	6.9
1167436TG	Rv1044	syn	0	0	0	0	0	7.23
1168600CA	IG_Rv1045_Rv1046c	intergenic	3.31	0	0	0	0	0
116984GT	Rv0101	non-syn	0	3.14	0	0	0	0
117095CA	Rv0101	syn	4.12	0	0	0	0	0
1171621GT	Rv1048c	non-syn	0	0	0	0	3.01	0
1171747CA	Rv1048c	non-syn	0	0	3.6	0	0	0
1172085CA	Rv1048c	non-syn	100	100	100	100	100	100
1173157GT	Rv1050	non-syn	4.04	0	0	0	0	0
1173750GT	Rv1050	syn	100	100	100	100	100	100
1173893GT	IG_Rv1050_Rv1051c	intergenic	0	0	0	3.7	0	0
1174114AT	Rv1051c	non-syn	79.41	94.35	67.97	69.92	0	0
1174134CA	Rv1051c	syn	0	0	3.23	0	0	0
1174425CA	Rv1051c	syn	0	0	0	0	0	3.64
1175343CT	IG_Rv1051c_Rv1052	intergenic	100	100	100	100	99.26	100
1175703CA	IG_Rv1051c_Rv1052	intergenic	3.05	0	0	0	0	0
117716GT	Rv0102	non-syn	0	0	0	0	0	3.54
1178291GT	Rv1056	non-syn	3.88	0	0	0	0	0
1180011CA	Rv1057	non-syn	0	0	0	3.17	0	0
1180183GT	Rv1057	non-syn	0	0	0	3.33	0	0
1181070CA	Rv1058	syn	0	0	0	0	0	3.03
1182049GT	Rv1058	non-syn	3.39	0	0	0	0	0
11820CG	IG_Rv0007_Rv0008c	intergenic	100	100	100	98.77	99.5	98.31
1182724CA	Rv1059	non-syn	0	0	0	0	0	3.23
1183237GT	Rv1059	non-syn	0	0	3.51	0	0	0
1183242CA	Rv1059	syn	3.54	0	0	0	0	0
1183263CA	Rv1059	non-syn	4.72	0	0	0	0	0
118331CA	Rv0102	syn	3.48	0	0	0	0	0
1184249CA	Rv1061	non-syn	0	3.01	0	0	0	0
1184369CA	Rv1061	non-syn	0	0	0	0	0	3.6
1184411GT	Rv1061	non-syn	0	0	3.27	0	0	0
1186181CA	Rv1063c	non-syn	3.42	0	0	0	0	0
1186858GT	IG_Rv1063c_Rv1064c	intergenic	4.4	0	0	0	0	0
1186966GT	Rv1064c	non-syn	0	0	0	3.51	0	0
1187064CA	Rv1064c	non-syn	0	0	0	3.08	0	0
1187357GT	IG_Rv1064c_Rv1065	intergenic	3.28	0	0	0	0	0
1187801TC	Rv1065	syn	76.27	87.22	50.96	69.08	0	0
1187959CT	Rv1065	syn	0	0	3.11	0	0	0
1188209TG	Rv1066	non-syn	0	0	0	0	3.15	0
1188341CA	Rv1066	non-syn	0	3.92	0	0	0	0
119056GT	Rv0102	non-syn	3.97	0	2.08	0	0	0
1193568CA	Rv1069c	non-syn	4.13	0	0	0	0	0
1194202GT	Rv1069c	syn	0	0	4.58	0	0	0
1196360CA	Rv1072	non-syn	0	0	0	0	0	3.77
1196772CA	Rv1072	non-syn	0	0	0	0	0	4.08
1197088CA	Rv1072	syn	3.57	0	0	0	0	0
1197157TG	IG_Rv1072_Rv1073	intergenic	100	100	100	98.82	100	100
1198126AG	IG_Rv1073_Rv1074c	intergenic	3.05	0	0	0	0	0
1200357GT	Rv1075c	non-syn	3.45	0	0	0	0	0
1201288GA	Rv1076	syn	0	0	0	0	0	3.39
1201581AC	Rv1076	non-syn	100	99.32	100	99.09	100	100
1202391GT	Rv1077	syn	0	0	3.2	0	0	0
1202543CA	Rv1077	non-syn	0	0	0	0	4.6	0
1203584GT	Rv1078	non-syn	0	0	0	3.31	0	0
1203693CT	Rv1078	syn	15	12.99	50	29.71	99.55	100
1203824CT	Rv1078	non-syn	99.04	99.31	100	100	100	100
1204350GT	Rv1079	non-syn	0	0	0	0	0	5.26
1205892CA	IG_Rv1080c_Rv1081c	intergenic	0	0	0	0	0	3.81
1206345CT	Rv1081c	non-syn	0	0	0	0	0	4.6
1206516GT	IG_Rv1081c_Rv1082	intergenic	3.85	0	0	0	0	0
1206816GT	Rv1082	syn	0	0	0	0	0	4.49
1207415GT	Rv1083	non-syn	0	0	0	0	0	4.08
1207911CA	Rv1084	syn	0	0	0	3.08	0	0
120881GT	Rv0103c	non-syn	0	3.67	0	0	0	0
1208866GT	Rv1084	non-syn	0	0	5.13	0	0	0
1208894CA	Rv1084	non-syn	0	3.81	0	0	0	0
1210370AG	Rv1085c	non-syn	0	0	0	0	0	4.21
12107GT	Rv0008c	non-syn	0	3.17	0	0	0	0
1215742GA	Rv1090	syn	100	100	99.32	100	100	100
1215743CA	Rv1090	non-syn	99.17	99.48	100	99.28	100	100
1219494GT	Rv1092c	syn	0	0	0	0	0	3.39
1219925GT	Rv1092c	non-syn	0	0	0	3.57	0	0
1220570TG	IG_Rv1092c_Rv1093	intergenic	99.34	99.1	99.47	100	98.91	100
122216GT	IG_Rv0103c_Rv0104	intergenic	0	0	0	0	0	3.25
1222919CG	IG_Rv1094_Rv1095	intergenic	0	0	0	4.1	0	0
1222920CG	IG_Rv1094_Rv1095	intergenic	0	0	0	4.03	0	0
122353AG	Rv0104	non-syn	85.44	93.38	45.29	71.15	0	0
1223673CA	Rv1095	non-syn	0	0	3.05	0	0	0
1223895GT	Rv1095	non-syn	0	0	0	0	3.1	0
1224047GT	Rv1095	non-syn	0	0	0	0	3.05	0
1226339CA	Rv1098c	syn	0	0	0	3.14	0	0
122667CA	Rv0104	syn	0	0	0	0	0	4.88
1226999CA	Rv1098c	non-syn	0	0	0	3.31	0	0
1227556CA	Rv1098c	non-syn	3.28	0	0	0	0	0
1227830GT	Rv1099c	syn	100	99.54	100	99.45	99.45	100
1228140GT	Rv1099c	non-syn	0	0	0	0	0	3.31
1228450CA	Rv1099c	non-syn	3.85	0	0	0	0	0
1228648CT	Rv1099c	non-syn	3.05	0	0	0	0	0
1228711CA	Rv1100	non-syn	0	3.47	0	0	0	0
1229430GT	Rv1101c	syn	0	0	0	0	3.27	0
1229884GT	Rv1101c	non-syn	0	3.05	0	0	0	0
1231366CA	Rv1104	syn	3.97	0	0	0	0	0
1231592GT	Rv1104	non-syn	3.1	0	0	0	0	0
1231807GT	Rv1104	syn	0	0	3.45	0	0	0
1231858CA	Rv1104	syn	0	0	0	0	0	3.6
1231891GT	Rv1104	syn	0	0	0	3.45	0	0
1233452CA	Rv1106c	non-syn	3.39	0	0	0	0	0
123454CT	Rv0104	non-syn	99.34	100	100	100	100	98.72
1235446CT	Rv1108c	syn	100	98.74	100	100	100	100
1236045GT	Rv1109c	syn	0	0	0	0	0	3.85
1236093CA	Rv1109c	non-syn	3.17	0	0	0	0	0
1236788CA	Rv1110	syn	0	0	0	0	0	5.88
1236887GT	Rv1110	non-syn	0	0	3.54	0	0	0
1237080GT	Rv1110	non-syn	0	0	0	0	0	4.88
12376AT	IG_Rv0008c_Rv0009	intergenic	0	0	0	0	0	5.41
1237945GT	Rv1111c	non-syn	0	0	0	0	0	4.04
1238864GT	Rv1112	non-syn	0	0	0	4.07	0	0
1238892CA	Rv1112	non-syn	0	0	0	0	0	5
1238944GT	Rv1112	syn	0	0	0	3.33	0	0
1239652GT	Rv1114	non-syn	0	3.39	0	0	0	0
1240718GT	Rv1115	non-syn	0	0	3.01	0	0	0
1241827CA	Rv1117	non-syn	3.96	0	0	0	0	0
1241859GT	Rv1117	non-syn	0	0	0	0	0	3.88
1242081CA	Rv1118c	non-syn	0	0	0	3.01	0	0
1242588GT	Rv1118c	syn	0	0	0	3.2	0	0
1242613GT	Rv1118c	non-syn	0	0	0	3.59	0	0
1242771GT	Rv1118c	non-syn	0	0	0	3.31	0	0
1243089CA	Rv1120c	non-syn	0	0	0	3.51	0	0
1244540CA	Rv1121	non-syn	0	0	0	0	0	4.55
1244732CA	Rv1121	syn	0	0	0	0	0	3.57
1244894GT	Rv1121	syn	0	3.4	0	0	0	0
1245228GT	Rv1122	non-syn	3.23	0	0	0	0	0
1246270CA	Rv1123c	syn	0	0	3.23	0	0	0
1250357GT	Rv1127c	non-syn	100	100	100	100	100	100
1251230CA	Rv1127c	non-syn	0	0	0	0	0	3.67
1251258CA	Rv1127c	syn	0	0	0	3.1	0	0
1251290CA	Rv1127c	non-syn	0	0	0	3.28	0	0
1254147CG	Rv1129c	non-syn	13.1	8.41	40	28.57	100	100
1254319CA	Rv1129c	syn	3.54	0	0	0	0	0
1254425GT	Rv1129c	non-syn	0	0	0	0	0	4.67
1255517GA	Rv1130	syn	0	0	0	0	0	3.25
1255736CA	Rv1130	syn	0	0	0	0	0	5.48
1255871GT	Rv1130	syn	0	0	0	0	0	4.65
1255876GT	Rv1130	non-syn	0	0	0	0	0	4.12
1258081CA	Rv1132	non-syn	3.05	0	0	0	0	0
1258592GT	Rv1132	non-syn	0	0	0	3.05	0	0
1259540GT	Rv1133c	non-syn	0	0	0	0	0	4.71
1260290CA	Rv1133c	non-syn	0	0	0	0	3.05	0
1260530CA	Rv1133c	non-syn	0	0	4.12	0	0	0
1260548CA	Rv1133c	non-syn	0	0	0	0	3.85	0
1261485TC	IG_Rv1133c_Rv1134	intergenic	0	0	0	0	3.52	0
1261905CA	IG_Rv1133c_Rv1134	intergenic	0	0	0	0	0	5.41
1261GA	Rv0001	non-syn	0	0	0	0	0	3.87
1262071CA	Rv1134	syn	0	0	0	3.36	0	0
1264430CA	Rv1135A	syn	3.64	0	0	0	0	0
1264818GT	Rv1136	non-syn	0	3.01	0	0	0	0
126506CA	Rv0107c	non-syn	0	0	0	0	5.63	0
1265070GT	IG_Rv1136_Rv1137c	intergenic	100	100	99.23	98.94	98.94	100
1265074GT	IG_Rv1136_Rv1137c	intergenic	0	0	0	0	0	5.06
1265115GT	Rv1137c	non-syn	0	0	0	3.1	0	0
1266031CA	Rv1138c	non-syn	0	3.11	0	0	0	0
126803GA	Rv0107c	non-syn	100	99.34	100	100	100	100
1268304GT	Rv1141c	non-syn	0	0	0	0	0	5.19
1268492GT	Rv1141c	non-syn	0	0	0	3.54	0	0
1268811CA	Rv1141c	non-syn	0	0	0	0	0	5
1269264GT	Rv1142c	non-syn	0	0	0	0	0	3.64
1270038GT	IG_Rv1142c_Rv1143	intergenic	0	0	0	0	0	4.12
1270249CA	Rv1143	non-syn	0	0	0	3.54	0	0
1271069CA	Rv1143	syn	4.17	0	0	0	0	0
1271241GT	Rv1144	non-syn	0	0	0	0	0	8.33
127228CA	Rv0107c	non-syn	0	0	3.47	0	0	0
1272899TG	Rv1145	syn	13.33	9.49	45.53	24.75	100	100
12733GT	Rv0009	non-syn	0	3.01	0	0	0	0
127375CA	Rv0107c	non-syn	0	0	0	3.36	0	0
1274520GT	Rv1146	non-syn	3.25	0	0	0	0	0
1274914GT	Rv1147	syn	0	0	3.57	0	0	0
1275233GT	Rv1147	non-syn	0	3.36	0	0	0	0
1275266CA	Rv1147	non-syn	0	0	3.36	0	0	0
1281285GT	Rv1154c	non-syn	3.64	0	0	0	0	0
1281332GT	Rv1154c	syn	0	3.05	0	0	0	0
1281746GT	Rv1155	non-syn	3.64	0	0	0	0	0
1282490CA	Rv1156	non-syn	0	0	0	0	0	4.76
1283334CA	Rv1157c	non-syn	0	0	0	4.26	0	0
1284771GT	Rv1158c	non-syn	0	0	0	4	0	0
1285001AC	Rv1159	non-syn	100	100	98.43	99.42	99.44	100
1285787GT	Rv1159	non-syn	3.74	0	0	0	0	0
1286755CA	Rv1160	non-syn	0	0	0	3.08	0	0
1286766GC	Rv1160	non-syn	100	100	99.22	99.28	100	100
1287112CT	IG_Rv1160_Rv1161	intergenic	100	100	100	99.35	100	100
1287280GT	IG_Rv1160_Rv1161	intergenic	3.81	0	0	0	0	0
1288070TC	Rv1161	non-syn	0	0	0	0	0	8.79
1288223CA	Rv1161	non-syn	4.35	0	0	0	0	0
1288623CA	Rv1161	syn	0	0	0	0	0	3.15
1288698GA	Rv1161	syn	100	99.04	99.5	99.51	100	100
1289142CA	Rv1161	syn	0	0	0	3.05	0	0
129122GT	Rv0107c	non-syn	4.08	0	0	0	0	0
1291689GT	Rv1162	non-syn	0	0	0	3.95	0	0
1292946CT	Rv1163	non-syn	0	0	0	0	0	4.94
1293087GT	Rv1163	non-syn	0	0	3.1	0	0	0
1293333CG	Rv1163	non-syn	99.05	99.38	100	100	100	100
129434CA	Rv0107c	non-syn	0	0	0	3.03	0	0
1294494GT	Rv1165	non-syn	4.76	0	0	0	0	0
1294673CA	Rv1165	non-syn	0	3.23	0	0	0	0
1294712GT	Rv1165	non-syn	0	0	0	4.21	0	0
1296090CA	IG_Rv1165_Rv1166	intergenic	0	0	3.47	0	0	0
1296289GT	Rv1166	syn	0	0	0	0	0	7.02
1296859GT	Rv1166	non-syn	4.49	0	0	0	0	0
1296910CA	Rv1166	syn	4.08	0	0	0	0	0
1297421CA	Rv1166	non-syn	0	0	0	4.35	0	0
129774GT	Rv0107c	syn	0	0	0	0	0	4.94
1298429CA	Rv1167c	non-syn	4.04	0	0	0	0	0
1301636GT	Rv1171	syn	0	0	0	0	0	5.41
1303617CA	Rv1173	syn	3.25	0	0	0	0	0
1304905GT	Rv1173	non-syn	0	0	3.14	0	0	0
1304953GT	Rv1173	non-syn	4.44	0	0	0	0	0
1304978GT	Rv1173	non-syn	0	3.5	0	0	0	0
130531GT	Rv0107c	non-syn	0	0	0	0	0	3.54
1306400GC	Rv1175c	syn	0	0	0	0	0	3.31
1307752CA	Rv1175c	non-syn	3.51	0	0	0	0	0
1308609CA	Rv1176c	non-syn	3.03	0	0	0	0	0
1308684GT	Rv1176c	non-syn	0	0	0	0	0	3.1
1309889CA	Rv1178	syn	0	0	0	0	0	3.42
1310096GT	Rv1178	non-syn	0	0	0	0	0	3.67
1310316TC	Rv1178	non-syn	100	98.7	97.44	100	100	100
1311175GT	Rv1179c	non-syn	0	0	0	3.54	0	0
1311612GT	Rv1179c	non-syn	3.17	0	0	0	0	0
1312097CT	Rv1179c	syn	0	2.04	3.51	0	2.58	0
1313339AC	IG_Rv1179c_Rv1180	intergenic	6.3	0	0	0	3.85	0
1314405GT	Rv1180	syn	3.12	0	0	0	0	0
1315759GT	Rv1181	non-syn	0	3.36	0	0	0	0
1315824CA	Rv1181	syn	0	3.57	0	0	0	0
1316260GT	Rv1181	non-syn	3.23	0	0	0	0	0
1317655CT	Rv1181	syn	100	100	100	99.35	100	98.52
1317883GT	Rv1181	non-syn	0	0	3.38	0	0	0
1321658GT	Rv1183	non-syn	0	0	0	0	0	4.21
1321727GT	Rv1183	non-syn	0	0	0	0	3.19	0
1322741AG	Rv1183	non-syn	100	100	100	99.43	99.22	99.46
1329234GA	Rv1186c	syn	100	99.11	100	98.91	100	100
1329414GT	Rv1187	non-syn	0	0	0	0	3.17	0
1329434GT	Rv1187	syn	0	0	3.45	0	0	0
1330619GT	Rv1187	syn	0	0	0	0	0	4.49
1330921GT	Rv1187	non-syn	0	0	3.39	0	0	0
1331271AC	Rv1188	non-syn	0	0	0	0	3.03	0
1332054GT	IG_Rv1188_Rv1189	intergenic	0	3.2	0	0	0	0
1332566CA	Rv1189	non-syn	0	0	0	0	0	5.06
1332982GT	Rv1190	non-syn	0	0	0	3.7	0	0
1333669TG	Rv1190	syn	98.06	100	99.28	99.35	100	98.75
1334180GT	Rv1191	non-syn	0	0	3.29	0	0	0
133490GT	Rv0110	syn	0	3.95	0	0	0	0
133497CA	Rv0110	syn	0	0	0	0	3.33	0
1335250CA	Rv1192	syn	4.82	0	0	0	0	0
1335558CA	Rv1192	non-syn	0	0	0	0	3.48	0
1336164CT	Rv1193	non-syn	100	100	99.4	100	100	100
133733GT	Rv0110	non-syn	0	0	0	0	0	5.19
1337792GT	Rv1194c	non-syn	0	0	3.01	0	0	0
1343149GT	Rv1200	non-syn	3.1	0	0	0	0	0
1343708CA	Rv1200	non-syn	0	3.09	0	0	0	0
1344135CA	Rv1200	syn	0	0	0	0	3.15	0
1345089GT	Rv1201c	syn	0	0	0	3.45	0	0
1345578GT	Rv1202	non-syn	3.36	0	0	0	0	0
1345962CA	Rv1202	non-syn	3.31	0	0	0	0	0
13460GA	Rv0010c	syn	100	100	100	100	99.42	98.97
1346610CA	Rv1203c	non-syn	0	0	0	0	0	6.9
1347298GT	Rv1204c	non-syn	0	0	0	0	4.55	0
1347849AT	Rv1204c	non-syn	0	0	3.6	0	0	0
1347858AT	Rv1204c	non-syn	0	0	3.4	0	0	0
1347898CA	Rv1204c	non-syn	0	0	0	0	4.1	0
1348019GT	Rv1204c	non-syn	0	0	3.03	0	0	0
1349733GC	Rv1206	non-syn	100	100	100	100	100	98.26
1349954CA	Rv1206	non-syn	3.57	0	0	0	0	0
1350645CA	Rv1206	non-syn	5.05	0	0	0	0	0
1351298AG	Rv1207	syn	0	0	0	0	0	4.55
1352562CA	Rv1208	non-syn	0	0	0	0	0	3.45
1352723CA	Rv1208	non-syn	0	0	0	0	3.01	0
1352891CA	Rv1208	non-syn	0	0	0	0	0	4
135329CT	Rv0111	syn	100	100	100	99.1	100	100
1353311CT	Rv1209	non-syn	0	0	0	0	0	11.11
1353320AG	Rv1209	non-syn	0	0	0	0	0	11.76
1353462GA	Rv1209	syn	14.62	5.88	47.48	26.95	100	100
1354016GT	Rv1210	syn	3.81	0	0	0	0	0
135444GT	Rv0111	non-syn	0	0	0	0	0	3.92
1356756CA	Rv1213	syn	0	0	0	0	0	3.88
1357795GT	Rv1215c	non-syn	0	0	0	3.33	0	0
1358271GT	Rv1215c	non-syn	0	0	4.04	0	0	0
1358325CA	Rv1215c	non-syn	0	0	0	0	0	6.25
1358359GT	Rv1215c	syn	0	0	3.17	0	0	0
1358553GT	Rv1215c	non-syn	0	0	0	0	0	3.64
1358940AC	Rv1215c	non-syn	100	98.98	100	100	100	100
1361190GA	Rv1217c	syn	98.98	99.39	99.22	100	100	100
1361285CT	Rv1217c	non-syn	100	100	100	99.17	100	100
1363211CA	Rv1219c	non-syn	0	3.11	0	0	0	0
1363391CA	IG_Rv1219c_Rv1220c	intergenic	0	0	0	0	0	5.17
1363392GT	IG_Rv1219c_Rv1220c	intergenic	0	0	3.25	0	0	0
1363902GT	Rv1220c	non-syn	0	0	0	0	0	4.71
1364096CA	Rv1220c	non-syn	3.88	0	0	0	0	0
1364706GA	Rv1221	syn	84.17	89.34	56.34	71.97	0	0
1365453GA	Rv1222	non-syn	0	0	0	0	0	6.06
1366207GT	Rv1223	non-syn	0	0	0	3.57	0	0
1366952GA	Rv1223	non-syn	0	0	0	0	0	3.67
1367568GT	Rv1224	non-syn	0	0	3.2	0	0	0
1368402CA	Rv1225c	non-syn	0	4.5	0	0	0	0
1368604CA	Rv1225c	non-syn	0	0	4.3	0	0	0
1368947GA	Rv1226c	non-syn	99.07	100	100	98.37	99.34	97.22
1368980CA	Rv1226c	non-syn	0	0	0	0	0	5.97
1369109CA	Rv1226c	non-syn	0	0	3.42	0	0	0
1369175CA	Rv1226c	non-syn	0	0	0	0	0	8
1369291CA	Rv1226c	syn	0	0	4.35	0	0	0
1369383CA	Rv1226c	non-syn	0	0	4.1	0	0	0
1369495CA	Rv1226c	non-syn	0	0	0	3.1	0	0
1370314AT	Rv1227c	non-syn	0	0	5.59	3.33	0	0
1370798CA	Rv1227c	non-syn	0	0	0	0	0	3.17
1370807CA	Rv1227c	non-syn	0	0	0	3.21	0	0
1370852TG	IG_Rv1227c_Rv1228	intergenic	99.03	98.88	100	100	99.39	100
1371676GT	IG_Rv1228_Rv1229c	intergenic	0	0	0	0	0	5.8
1371826CA	Rv1229c	non-syn	0	0	0	0	3.31	0
1371834CA	Rv1229c	syn	0	0	0	0	3.23	0
1372346GT	Rv1229c	non-syn	0	0	0	0	0	3.88
1372692AC	Rv1229c	syn	0	0	3.33	0	0	0
1372698TA	Rv1229c	syn	0	0	3.36	0	0	0
1374201AG	IG_Rv1230c_Rv1231c	intergenic	99.28	100	100	100	98.43	100
1374922CA	Rv1232c	non-syn	0	0	0	0	0	3.03
1374957GT	Rv1232c	non-syn	0	0	0	3.12	0	0
1375044CG	Rv1232c	syn	98.85	100	99.34	99.29	99.38	100
1377383GT	Rv1234	non-syn	0	0	3.55	0	0	0
1377430GT	Rv1234	non-syn	3.33	0	0	0	2.33	0
1377492CA	Rv1234	non-syn	0	0	3.08	0	0	0
1378275CA	Rv1235	non-syn	0	0	0	0	0	4.88
1378383CA	Rv1235	non-syn	3.55	0	0	0	0	0
1378625GT	Rv1235	non-syn	0	0	0	0	0	3.42
1382219TG	Rv1239c	non-syn	0	0	0	3.38	0	0
1382224CA	Rv1239c	non-syn	0	0	0	0	0	3.33
1383436CA	Rv1240	non-syn	4.08	0	0	0	0	0
1383740CA	Rv1240	syn	0	0	0	3.01	0	0
1383824GT	Rv1240	non-syn	0	0	3.15	0	0	0
1383978CA	Rv1240	non-syn	0	3.05	0	0	0	0
1387529CA	Rv1244	syn	0	0	3.05	0	0	0
138764CA	Rv0115	syn	0	0	3.03	0	0	0
138825CA	Rv0115	non-syn	0	0	3.08	0	0	0
1388604CA	Rv1245c	non-syn	0	0	0	0	3.08	0
1390025CA	Rv1248c	non-syn	0	0	0	0	0	3.74
1390091CA	Rv1248c	non-syn	3.51	0	0	0	0	0
1390100CA	Rv1248c	non-syn	0	0	0	0	3.09	0
1390429GT	Rv1248c	non-syn	0	0	0	0	3.36	0
1390748CA	Rv1248c	non-syn	0	0	0	0	0	3.7
139297GT	Rv0115	non-syn	100	100	100	100	100	100
1393572GT	Rv1249c	syn	0	0	0	3.17	0	0
1393625CA	Rv1249c	non-syn	0	0	0	3.05	0	0
1394046CA	IG_Rv1249c_Rv1250	intergenic	0	0	0	3.19	0	0
1394796GT	Rv1250	non-syn	0	0	0	0	0	3.33
1395010GA	Rv1250	non-syn	100	100	100	98.71	100	100
1395361CA	Rv1250	non-syn	4	0	0	0	0	0
1395478GT	Rv1250	non-syn	3.6	0	0	0	0	0
1395724CA	Rv1250	syn	0	0	0	0	3.2	0
1396038GT	Rv1251c	non-syn	0	0	0	3.67	0	0
1396064GT	Rv1251c	syn	0	0	0	3.36	0	0
1396390CA	Rv1251c	non-syn	0	0	0	0	0	4.26
1397201GA	Rv1251c	syn	100	100	100	100	100	100
139756CT	IG_Rv0115_Rv0116c	intergenic	99.46	100	100	99.32	100	100
1397827GT	Rv1251c	non-syn	3.67	0	0	0	0	0
1398038GT	Rv1251c	syn	0	0	0	0	0	3.01
1398276CA	Rv1251c	non-syn	0	0	0	0	0	4.3
1398566CA	Rv1251c	syn	4.04	0	0	0	0	0
1398732TA	Rv1251c	non-syn	0	0	3.92	0	0	0
1399382CG	Rv1252c	non-syn	0	0	0	0	0	3.36
1400093GT	Rv1253	non-syn	0	3.03	0	0	0	0
1400396GA	Rv1253	non-syn	100	100	100	99.03	100	100
1401563CA	Rv1253	non-syn	0	0	0	0	0	4.35
1402385CA	Rv1254	non-syn	0	0	0	0	3.2	0
1402748CA	Rv1254	non-syn	0	0	0	0	0	3.67
1403899CA	Rv1256c	syn	0	0	0	0	0	4.6
1404654CA	IG_Rv1256c_Rv1257c	intergenic	0	0	0	0	0	4.4
1405138GT	Rv1257c	non-syn	0	0	0	0	0	7.14
1405680GT	Rv1257c	non-syn	3.12	0	0	0	0	0
1405852CA	Rv1257c	non-syn	0	3.08	0	0	0	0
1408170GT	Rv1259	non-syn	3.33	0	0	0	0	0
1409288CA	Rv1260	non-syn	0	0	0	0	3.3	0
1409474GT	IG_Rv1260_Rv1261c	intergenic	5.22	9.5	47.59	38.16	100	100
1409620GT	Rv1261c	non-syn	0	0	0	3.15	0	0
1410062CG	Rv1262c	non-syn	100	99.47	99.41	100	99.34	100
1410163CG	Rv1262c	syn	4.07	0	4.29	4.07	3.28	0
1410458GT	Rv1263	non-syn	3.6	2.54	0	0	6.59	4
1410471AC	Rv1263	non-syn	3.64	1.92	0	3.82	2.96	0
1410649CA	Rv1263	syn	0	0	0	0	0	5.8
1410790CT	Rv1263	syn	86.14	91.11	51.05	74.38	0	0
1411975CA	Rv1264	non-syn	0	0	0	0	0	4.55
141246GT	Rv0117	non-syn	0	0	3.27	0	0	0
1412550CA	Rv1264	syn	3.7	0	0	0	0	0
1413284GT	Rv1265	non-syn	0	0	0	0	3.01	0
1413844GT	Rv1265	syn	3.57	0	0	0	0	0
1413904CA	Rv1265	non-syn	0	0	0	0	0	5.71
1414006GT	Rv1266c	non-syn	0	0	0	0	3.2	0
1414589CA	Rv1266c	non-syn	0	0	3.67	0	0	0
1414656GT	Rv1266c	syn	0	0	0	0	3.33	0
1415360CA	Rv1266c	non-syn	0	0	0	0	0	3.36
1415632CA	Rv1266c	non-syn	0	0	3.31	0	0	0
141623GA	Rv0117	non-syn	99.43	99.56	100	99.44	100	100
141732GC	Rv0117	non-syn	0	0	0	0	0	3.28
1417554CG	IG_Rv1267c_Rv1268c	intergenic	99.22	100	99.48	100	98.88	100
1417714CA	Rv1268c	non-syn	0	0	0	0	3.21	0
1417859CA	Rv1268c	non-syn	0	0	0	0	0	4.65
14195GT	Rv0012	non-syn	0	0	3.36	0	0	0
1420364GT	IG_Rv1271c_Rv1272c	intergenic	3.6	2.2	0	0	0	0
1420654CT	Rv1272c	non-syn	0	0	0	0	0	3.96
1420951CA	Rv1272c	non-syn	3.17	0	0	0	0	0
1422403CT	Rv1273c	non-syn	0	0	0	0	0	6.06
1424699CT	Rv1274	non-syn	100	100	99.05	100	100	100
1425024CA	Rv1275	non-syn	3.57	0	0	0	0	0
1427294GT	Rv1277	syn	0	0	0	3.7	0	0
1427618GT	Rv1278	non-syn	0	0	0	0	3.16	0
1428064CA	Rv1278	syn	0	0	0	3.45	0	0
1428329GT	Rv1278	non-syn	0	0	0	0	3.15	0
1428342GT	Rv1278	non-syn	0	0	0	0	3.17	0
1429122CA	Rv1278	non-syn	0	0	0	3.92	0	0
143120CA	Rv0118c	non-syn	14.13	7.14	42.25	33.06	100	100
1431488GC	Rv1279	non-syn	0	0	0	0	0	4.94
1431514CA	Rv1279	non-syn	3.42	0	0	0	0	0
1431586GT	Rv1279	non-syn	0	0	0	0	0	4.55
1432090GT	Rv1280c	non-syn	0	3.12	0	0	0	0
1433046CA	Rv1280c	non-syn	3.23	0	0	0	0	0
1433508GT	Rv1281c	non-syn	3.31	0	0	0	0	0
1434025CA	Rv1281c	non-syn	0	0	0	3.23	0	0
1434048CA	Rv1281c	syn	0	0	0	0	0	4.44
1434884GT	Rv1281c	syn	0	0	0	0	0	3.85
1435058CA	Rv1281c	non-syn	0	0	0	0	0	3.42
1435163CA	Rv1281c	non-syn	0	0	0	0	3.08	0
1437607CA	Rv1284	non-syn	0	0	0	3.85	0	0
1438438GT	Rv1285	non-syn	0	0	0	0	0	3.6
1439083CA	Rv1286	syn	0	0	0	0	0	3.48
14401GA	Rv0012	non-syn	99.07	100	99.28	100	100	100
1440414GA	Rv1286	non-syn	0	0	0	0	0	3.74
1441174GT	Rv1287	non-syn	0	3.57	0	0	0	0
1441210CA	Rv1287	non-syn	3.51	0	0	0	0	0
1443243CA	Rv1289	syn	0	0	0	0	0	3.54
1443418CT	IG_Rv1289_Rv1290c	intergenic	0	3.01	0	0	0	0
1443428GA	IG_Rv1289_Rv1290c	intergenic	38.64	40.17	36.04	39.71	36.76	34.95
1443642GA	Rv1290c	non-syn	0	0	0	0	0	7.14
144534CA	Rv0119	syn	0	0	0	0	0	5.06
1445671GT	Rv1291c	non-syn	0	3.08	0	0	0	0
1446328CA	IG_Rv1291c_Rv1292	intergenic	3.01	0	0	0	0	0
1446617CA	Rv1292	non-syn	0	0	0	0	0	3.7
1446733GA	Rv1292	non-syn	100	100	100	100	99.34	100
1448874GT	Rv1293	non-syn	4.04	0	0	0	0	0
1448878GT	Rv1293	non-syn	4.35	0	0	0	0	0
1448900GT	Rv1293	syn	3.88	0	0	0	0	0
144905CA	Rv0119	non-syn	0	0	0	0	0	5.06
1449779GT	Rv1294	syn	0	0	0	0	0	3.85
1449972GT	Rv1294	non-syn	3.17	0	0	0	0	0
1450311AC	Rv1294	non-syn	0	0	0	3.21	0	0
1450983CA	Rv1295	non-syn	0	0	0	4	0	0
1451375CA	Rv1295	non-syn	0	0	0	0	0	4.82
1451523CT	Rv1295	non-syn	0	0	0	0	5.07	0
1451716GT	Rv1295	non-syn	0	0	0	0	0	4.21
1453392CA	Rv1297	non-syn	0	0	3.52	0	0	0
1453587CA	Rv1297	syn	0	0	0	3.14	0	0
1453595CA	Rv1297	non-syn	0	0	0	0	3.29	0
145363GT	Rv0119	non-syn	0	0	0	0	0	3.31
1454040GT	Rv1297	syn	0	0	0	0	0	4.26
1454136CA	Rv1297	non-syn	0	0	0	0	0	3.57
145457CA	Rv0119	non-syn	0	0	0	3.48	0	0
1454603CA	Rv1297	non-syn	3.01	0	0	0	0	0
1455022AC	IG_Rv1297_Rv1298	intergenic	0	0	0	0	0	3.79
1455025GT	IG_Rv1297_Rv1298	intergenic	0	0	0	0	0	3.73
145506GT	Rv0119	syn	0	0	0	0	0	5.13
1455999CA	Rv1299	non-syn	3.39	0	0	0	0	0
1456193GT	Rv1299	non-syn	0	0	0	0	0	3.08
1456816GA	Rv1300	syn	0	0	0	0	0	3.28
1458144AC	Rv1301	non-syn	100	100	99.42	98.86	100	100
1458681GT	Rv1302	non-syn	0	0	0	0	0	3.39
145871GT	Rv0120c	non-syn	0	0	0	0	3.54	0
1459438GT	Rv1302	non-syn	3.64	0	0	0	0	0
145992GT	Rv0120c	non-syn	0	0	0	0	0	7.84
146236CG	Rv0120c	syn	100	99.1	99.51	99.57	99.57	100
1462598GT	Rv1307	syn	0	0	0	0	3.19	0
146420CT	Rv0120c	non-syn	81.34	88.44	53.89	68.79	0	0
1464474CA	Rv1308	non-syn	4.17	0	0	0	0	0
1464946CA	Rv1309	syn	0	0	0	0	3.01	0
1465737CA	Rv1309	non-syn	4.67	0	0	0	0	0
146626GT	Rv0120c	syn	0	0	0	0	0	5.41
1467252GT	Rv1310	non-syn	0	3.73	0	0	0	0
147262GT	Rv0120c	non-syn	100	99.04	100	99.46	100	100
1473246AG	IG_Rv1315_Rv1316c	intergenic	85.29	86.49	45.12	67.86	0	0
1473619GT	IG_Rv1315_Rv1316c	intergenic	0	0	0	0	0	3.42
1474466GT	IG_Rv1315_Rv1316c	intergenic	0	0	0	0	0	4.88
1474562GT	IG_Rv1315_Rv1316c	intergenic	0	3.45	0	0	0	0
1477203GT	Rv1316c	syn	3.51	0	0	0	0	0
1477221GA	Rv1316c	syn	0	0	0	0	0	4.44
1477324CA	Rv1316c	non-syn	0	0	0	0	3.68	0
1477596CT	Rv1316c	syn	99.49	99.64	99.09	99.58	100	100
1478036GT	Rv1317c	non-syn	0	0	0	0	0	3.6
1478479CA	Rv1317c	non-syn	0	0	0	0	0	3.7
1479030GT	Rv1317c	non-syn	3.92	0	0	0	0	0
1479729CA	Rv1318c	non-syn	0	0	0	0	0	5.8
1479732TC	Rv1318c	non-syn	0	0	0	0	3.77	0
1479913GT	Rv1318c	syn	0	0	0	3.45	0	0
1479921GT	Rv1318c	non-syn	0	0	0	3.23	0	0
1480144AG	Rv1318c	syn	0	0	3.12	0	3.24	0
1480146CT	Rv1318c	non-syn	0	0	4.26	4.03	3.05	0
1480174CG	Rv1318c	syn	9.09	10.29	13.27	9.62	8.33	5.71
1480176GT	Rv1318c	non-syn	8.7	11.59	14.21	8.06	8.29	5.66
1480184GA	Rv1318c	non-syn	6.35	7.77	12.78	6.06	6.01	0
1480186CT	Rv1318c	syn	6.25	7.73	12.5	5.53	4.09	0
1480189CG	Rv1318c	non-syn	6.98	7.07	12.99	5.03	3.45	0
1480195GT	Rv1318c	syn	6.87	7.25	13.29	5.08	5.08	0
1480197GC	Rv1318c	non-syn	7.14	6.77	13.29	5.47	3.51	0
1480198TC	Rv1318c	syn	7.14	7.1	13.25	5.7	3.64	0
1480204CT	Rv1318c	syn	6.2	7.14	13.94	5.76	3.45	0
1480205GA	Rv1318c	non-syn	6.98	7.3	14.2	5.29	3.43	0
1480219CT	Rv1318c	syn	20	15.25	25.13	12.5	13.57	0
1480231GC	Rv1318c	non-syn	19.86	15.67	18.62	10	0	0
1480233AC	Rv1318c	non-syn	18.06	15.14	20	10.26	12.7	0
1480242AG	Rv1318c	syn	17.53	12.17	0	0	0	0
1480243TA	Rv1318c	syn	16.22	11.82	0	10.06	0	0
1480452GT	Rv1318c	syn	0	0	0	0	0	3.2
1480705CT	Rv1318c	syn	0	6.16	4.65	4.92	5.93	0
1480708AC	Rv1318c	syn	0	7.48	6.11	5.93	6.25	0
1480713GA	Rv1318c	non-syn	9.43	8.16	13.24	4.39	7.03	6.02
1480741AC	Rv1318c	syn	0	3.6	3.31	0	7.97	0
1480743TG	Rv1318c	non-syn	0	3.52	3.12	0	7.75	0
1480744TA	Rv1318c	non-syn	0	2.8	0	0	7.91	0
1480748GC	Rv1318c	non-syn	0	3.36	0	0	7.97	0
1480757CT	Rv1318c	non-syn	0	3.57	2.88	0	8.73	0
1480760CT	Rv1318c	non-syn	0	3.42	2.84	0	7.69	0
1480761TG	Rv1318c	non-syn	0	3.52	2.86	0	7.81	0
1480765CA	Rv1318c	syn	0	3.52	4.29	0	9.92	0
1480773CT	Rv1318c	non-syn	0	3.05	3.73	0	9.6	0
1480783CA	Rv1318c	syn	0	2.6	3.05	0	7.03	0
1480945CG	Rv1319c	syn	33.81	36.29	38.34	41.14	37.55	42.31
1480948CT	Rv1319c	syn	32.41	36.91	40.5	43.02	37.99	43.41
1480972TC	Rv1319c	syn	61.54	61.32	52	49	59.83	51.8
1481337GA	Rv1319c	non-syn	61.9	49.6	56.83	54.02	53.14	56.63
1481825GT	Rv1319c	non-syn	0	0	0	0	0	3.96
1482185CT	Rv1319c	non-syn	22.54	10.22	42.03	38.92	99.55	100
1482225CA	Rv1319c	non-syn	0	0	0	0	0	3.15
1483548AG	Rv1320c	non-syn	7.25	6.51	50.26	33.33	99.47	100
1484092GT	Rv1320c	non-syn	0	0	3.03	0	0	0
148481CA	IG_Rv0121c_Rv0122	intergenic	84	86.83	51.98	65.96	0	0
1486194GT	Rv1323	non-syn	0	0	0	0	0	3.31
14861GT	Rv0012	non-syn	99.29	99.58	100	100	99.58	100
1486294CT	Rv1323	non-syn	0	0	0	0	0	3.77
1486557CA	Rv1323	non-syn	0	0	0	0	3.17	0
1487001GT	Rv1323	non-syn	0	0	3.54	0	0	0
1487431GT	Rv1324	non-syn	0	3.05	0	0	0	0
1487896CA	Rv1324	non-syn	3.42	0	0	0	0	0
148883GT	Rv0123	non-syn	0	0	0	0	0	16.13
1490911AG	Rv1326c	non-syn	98.77	100	100	100	100	100
1492194CT	Rv1326c	non-syn	100	100	99.4	99.35	100	100
1493794CA	Rv1327c	non-syn	0	0	0	0	0	4.6
1494196CA	Rv1327c	non-syn	0	0	0	0	0	4.21
1494715GT	Rv1328	non-syn	4.1	0	0	0	0	0
1494858CA	Rv1328	non-syn	0	0	3.03	0	0	0
1495055GT	Rv1328	syn	0	0	0	0	3.17	0
1496256CA	Rv1328	non-syn	0	3.42	0	0	0	0
1496927CA	Rv1328	non-syn	3.91	0	0	0	0	0
1496964TG	Rv1328	non-syn	100	98.47	98.44	99.24	99.12	100
1497415GT	Rv1329c	non-syn	0	0	0	3.64	0	0
1498049CA	Rv1329c	non-syn	3.15	0	0	0	0	0
1498951GT	Rv1329c	non-syn	100	100	100	100	100	100
1499693GT	Rv1330c	syn	0	0	3.17	0	0	0
1500332GT	Rv1330c	non-syn	0	0	3.03	0	0	0
1500389GT	Rv1330c	syn	0	0	3.08	0	0	0
1501700GA	Rv1333	syn	100	100	99.34	100	100	100
1502205GT	Rv1333	non-syn	0	0	3.05	0	0	0
1503211GT	Rv1335	non-syn	0	0	0	0	0	5.48
1503366CT	Rv1335	syn	0	0	0	0	0	4
1505194CT	Rv1338	syn	100	100	100	99.19	100	100
1505215GT	Rv1338	syn	0	0	0	3.23	0	0
1505973AG	Rv1339	syn	99.39	99.57	100	98.45	99.44	100
1507558GT	IG_Rv1340_Rv1341	intergenic	0	0	0	3.36	4.35	0
1508328CA	Rv1342c	syn	3.28	0	0	0	0	0
1510274GT	Rv1345	non-syn	0	0	3.01	0	0	0
1510320CA	Rv1345	non-syn	0	0	0	3.33	0	0
1511162GT	Rv1346	non-syn	3.57	0	0	0	0	0
1511339CA	Rv1346	non-syn	3.36	0	0	0	0	0
1511816CA	Rv1346	non-syn	0	0	3.97	0	0	0
151213GC	Rv0125	syn	0	0	0	3.39	0	0
1513028CA	IG_Rv1347c_Rv1348	intergenic	3.39	0	0	0	0	0
1513065GT	Rv1348	non-syn	3.51	0	0	0	0	0
1513148GT	Rv1348	syn	3.1	0	0	0	0	0
1513172CA	Rv1348	syn	0	0	0	3.42	0	0
151375GT	Rv0125	syn	0	0	0	0	0	5.13
1514361GT	Rv1348	non-syn	0	0	0	0	0	4.08
1515243CA	Rv1348	non-syn	3.33	0	0	0	0	0
1516065CT	Rv1349	non-syn	0	0	0	3.05	0	0
1516193GT	Rv1349	non-syn	3.54	0	0	0	0	0
1516610CA	Rv1349	non-syn	0	0	0	3.33	0	0
1517268GT	Rv1349	non-syn	3.36	0	0	0	0	0
1519593CA	Rv1353c	non-syn	0	0	0	3.39	0	0
1519973GT	Rv1353c	non-syn	0	0	0	0	0	3.08
152073GT	Rv0125	non-syn	0	3.23	0	0	0	0
1521274GT	Rv1354c	non-syn	3.7	0	0	0	0	0
1521445GT	Rv1354c	non-syn	3.25	0	0	0	0	0
1521850CA	Rv1354c	non-syn	3.15	0	0	0	0	0
1523175CA	Rv1355c	syn	100	99.13	99.46	99.51	100	100
1523791GA	Rv1355c	non-syn	100	99.61	99.47	100	99.66	100
1523817CT	Rv1355c	syn	100	100	100	100	100	100
1525671CA	Rv1357c	syn	3.6	0	0	0	0	0
1526311GT	IG_Rv1357c_Rv1358	intergenic	100	99.2	100	100	100	100
1527056GT	Rv1358	non-syn	0	0	0	0	0	3.57
1528418CA	Rv1358	non-syn	0	0	0	0	3.16	0
1529136AC	Rv1358	non-syn	83.33	87.5	0	0	0	0
1529768GT	Rv1358	non-syn	3.1	0	0	0	0	0
1530574CA	Rv1359	syn	3.29	0	0	0	0	0
1531487CA	Rv1360	non-syn	3.92	0	0	0	0	0
1532149CT	Rv1360	non-syn	0	0	0	0	0	3.25
1534307CA	Rv1362c	non-syn	0	0	0	4.29	0	0
1536120GT	Rv1364c	non-syn	0	0	3.7	0	0	0
1536787CA	Rv1364c	syn	3.54	0	0	0	0	0
1537044GT	Rv1364c	non-syn	0	0	0	0	0	4.4
1537310GT	Rv1364c	non-syn	3.64	0	0	0	0	0
1539419CA	Rv1366A	non-syn	0	0	0	0	0	3.74
1539475CA	IG_Rv1366A_Rv1367c	intergenic	0	3.08	0	0	0	0
1539541GT	Rv1367c	non-syn	0	3.74	0	0	0	0
1539879GT	Rv1367c	non-syn	0	3.64	0	0	0	0
1541184GT	Rv1368	syn	0	0	0	4.17	0	0
1541798CT	Rv1368	non-syn	100	99.26	100	100	100	100
1544957CA	Rv1372	syn	0	3.08	0	0	0	0
1545197CA	Rv1372	non-syn	0	0	0	0	0	4.55
1545252GT	Rv1372	non-syn	3.15	0	0	0	0	0
1547900GT	Rv1375	syn	0	0	0	0	0	4.35
154795GT	Rv0127	syn	0	0	0	3.09	0	0
1548087AG	Rv1375	non-syn	98.59	100	100	100	100	100
1548778CA	Rv1375	non-syn	0	0	0	3.39	0	0
1551592CA	Rv1378c	non-syn	0	0	0	0	0	6.06
1551698CA	Rv1378c	non-syn	0	0	0	0	0	5.41
1551897CA	Rv1378c	non-syn	0	0	0	0	0	4.21
1551976CA	Rv1378c	non-syn	0	0	0	3.33	0	0
1552134GA	Rv1378c	syn	0	0	0	3.31	0	0
1552265GT	Rv1378c	non-syn	0	0	0	3.12	0	0
1552595GT	Rv1378c	non-syn	0	0	0	3.23	0	0
1553325GT	Rv1380	non-syn	0	0	0	0	0	8.51
1553626AC	Rv1380	non-syn	0	0	0	3.2	0	0
1554642GT	Rv1381	non-syn	0	0	0	0	0	4.88
1555423GT	Rv1381	syn	4.49	0	0	0	0	0
1556285CA	Rv1383	syn	0	3.85	0	0	0	0
1556787TC	Rv1383	non-syn	100	100	100	100	100	100
1557042CA	Rv1383	non-syn	3.39	0	0	0	0	0
1557269GA	Rv1384	non-syn	0	0	3.73	0	0	0
1557271CA	Rv1384	non-syn	0	0	3.11	0	0	0
1557371CA	Rv1384	non-syn	0	0	0	0	0	5.88
155744CA	Rv0128	syn	0	0	0	0	0	3.85
1557546CA	Rv1384	non-syn	0	4.17	0	0	0	0
1557754GT	Rv1384	non-syn	0	0	3.17	0	0	0
1557769CA	Rv1384	syn	0	3.48	0	0	0	0
155846CA	Rv0128	syn	0	0	0	0	0	3.96
1558488GT	Rv1384	non-syn	3.17	0	0	0	0	0
1559562AC	Rv1384	non-syn	99.32	98.79	100	100	99.48	100
1559714GT	Rv1384	non-syn	3.01	0	0	0	0	0
1560291AT	Rv1384	non-syn	84.83	94.35	55.51	67.03	0	0
1560490GT	Rv1385	non-syn	3.39	0	0	0	0	0
1561060CA	Rv1385	non-syn	0	0	4.65	0	0	0
1563846GT	Rv1388	syn	0	0	3.55	0	0	0
1564147GT	Rv1388	non-syn	3.1	0	0	0	0	0
1567854GT	Rv1392	non-syn	0	0	0	3.03	0	0
1567933CA	Rv1392	non-syn	0	0	0	0	3.1	0
1569513CA	Rv1393c	syn	3.74	0	0	0	0	0
1569542CA	Rv1393c	non-syn	0	0	0	0	0	4.82
1569924TA	Rv1394c	non-syn	0	0	0	5.08	0	0
1570617CA	Rv1394c	non-syn	3.67	0	0	0	0	0
1571067GT	Rv1395	syn	3.09	0	0	0	0	0
1574206CT	Rv1397c	non-syn	100	100	99.22	100	100	100
1574459CA	Rv1397c	non-syn	3.09	0	0	0	0	0
1575839CA	Rv1400c	non-syn	3.23	0	0	0	0	0
1576042GT	Rv1400c	non-syn	0	0	0	0	3.85	0
1576481TG	Rv1400c	non-syn	98.7	100	100	100	100	96.97
1576527GT	Rv1400c	non-syn	100	100	100	100	100	97.78
1576924CA	IG_Rv1400c_Rv1401	intergenic	3.81	0	0	0	0	0
1577033TG	Rv1401	non-syn	81.48	92.19	50.86	70.8	0	0
1577147CA	Rv1401	non-syn	0	0	0	0	3.92	0
1577241GA	Rv1401	syn	100	100	100	99.11	100	100
1577322GT	Rv1401	syn	0	0	0	0	3.23	0
1579878CA	Rv1403c	non-syn	0	0	0	0	0	4.82
1580115GT	Rv1403c	non-syn	0	3.03	0	0	0	0
1581449GT	Rv1405c	non-syn	0	0	0	3.05	0	0
1581570CA	Rv1405c	non-syn	0	0	0	0	3.31	0
1581733CA	Rv1405c	syn	0	0	0	0	4	0
1581853CA	Rv1405c	syn	3.67	0	0	0	0	0
1582258GT	Rv1406	non-syn	0	0	0	3.25	0	0
1582651GT	Rv1406	syn	0	0	0	0	0	4.76
1582732GT	Rv1406	syn	0	3.33	0	0	0	0
1583051GT	Rv1406	non-syn	0	0	3.36	0	0	0
1583470GT	Rv1407	non-syn	0	0	0	0	0	3.31
1584190GT	Rv1407	non-syn	0	0	3.16	0	0	0
1584254CA	Rv1407	non-syn	0	0	0	3.45	0	0
1584379CA	Rv1407	non-syn	100	100	100	100	100	100
1584385GT	Rv1407	non-syn	0	0	0	0	0	4.71
1584762GA	Rv1408	syn	8.57	8.06	45.45	25.83	99.2	100
1584951CA	Rv1408	syn	0	3.42	0	0	0	0
15850CA	Rv0014c	non-syn	0	0	0	0	0	3.45
1585283CA	Rv1409	non-syn	100	99.49	100	100	99.41	99.05
1585404AG	Rv1409	non-syn	100	99.4	98.65	99.2	99.36	100
1585515GC	Rv1409	non-syn	0	0	0	0	0	4.82
1585648GT	Rv1409	non-syn	0	0	3.7	0	0	0
1586446CA	Rv1410c	non-syn	0	0	0	3.2	0	0
1586725CA	Rv1410c	non-syn	0	0	0	0	0	3.54
1587236CA	Rv1410c	non-syn	0	0	0	0	3.21	0
1587504CA	Rv1410c	non-syn	0	0	0	0	0	3.77
1587620CA	Rv1410c	non-syn	0	0	0	0	0	3.33
1589692GT	Rv1413	non-syn	0	0	0	0	0	3.42
1589722GT	Rv1413	non-syn	0	3.23	0	0	0	0
1589905CA	Rv1414	syn	0	0	0	3.48	0	0
1590836CA	Rv1415	non-syn	0	0	3.52	0	0	0
1591073CA	Rv1415	non-syn	3.81	0	0	0	0	0
1591264CA	Rv1415	non-syn	0	0	0	0	0	3.85
1591834GA	Rv1416	non-syn	0	0	0	0	0	4.76
1591923GT	Rv1416	non-syn	0	0	0	0	3.31	0
1592079GT	Rv1416	non-syn	0	3.65	0	0	0	0
1593331GA	IG_Rv1418_Rv1419	intergenic	99.06	99.46	100	100	99.32	100
1593615CA	Rv1419	syn	3.57	0	0	0	0	0
1593764GT	Rv1419	non-syn	0	0	0	0	0	3.7
1594053CA	Rv1420	syn	0	0	0	0	0	4.35
1594906GA	Rv1420	non-syn	100	99.31	100	100	100	100
1594937GT	Rv1420	non-syn	3.81	0	0	0	0	0
1595231CA	Rv1420	non-syn	0	0	0	0	0	3.17
1595342TC	Rv1420	non-syn	99.12	98.88	100	100	100	100
1595977CA	Rv1420	syn	0	0	0	0	0	3.23
1596168GT	Rv1421	non-syn	0	0	0	0	0	3.48
1597999GT	Rv1423	non-syn	0	3.42	0	0	0	0
1598261GT	Rv1423	non-syn	0	0	4.35	0	0	0
1600001CA	Rv1425	non-syn	0	0	0	0	0	4.12
1600498GT	Rv1425	non-syn	0	0	3.81	0	0	0
1600685TC	Rv1425	non-syn	100	100	99.26	98.52	98.8	100
1602564GT	Rv1427c	syn	4.65	0	0	0	0	0
1605033CA	Rv1429	syn	0	0	0	3.36	0	0
1605137AG	Rv1429	non-syn	0	0	0	0	0	5.97
160728CA	Rv0132c	non-syn	4.3	0	0	0	0	0
1608147GT	Rv1431	non-syn	3.15	0	0	0	0	0
1608514CT	Rv1431	syn	0	0	0	0	0	5.88
1610031GT	Rv1432	syn	0	0	0	0	3.23	0
1610184CA	Rv1432	syn	0	0	0	0	0	6.67
1610515GT	Rv1432	non-syn	0	3.15	0	0	0	0
161103CA	Rv0133	non-syn	0	0	4.21	0	0	0
1611089GT	Rv1432	non-syn	3.01	0	0	0	0	0
1611283CT	IG_Rv1432_Rv1433	intergenic	100	100	100	100	100	100
16119CA	Rv0014c	non-syn	100	100	100	99.31	99.25	100
1612125CA	Rv1433	non-syn	0	0	0	0	0	3.31
161427CA	Rv0133	non-syn	3.31	0	0	0	0	0
1616061CT	Rv1438	syn	100	98.67	99.14	100	99.25	100
1617302GT	Rv1439c	non-syn	100	98.51	100	100	100	100
1620181CG	Rv1442	non-syn	98.11	100	99.35	100	99.34	100
1620337GT	Rv1442	non-syn	0	0	3.01	0	0	0
1620519TA	Rv1442	syn	0	0	4.88	0	0	0
1620979CA	Rv1442	non-syn	0	0	3.01	0	0	0
1621272GA	Rv1442	syn	0	0	0	0	0	3.39
1621419GT	Rv1442	syn	0	0	0	3.33	0	0
1621701GT	Rv1442	non-syn	0	0	0	0	0	3.36
1622031CA	Rv1442	syn	0	0	0	3.15	0	0
1622662CA	Rv1443c	non-syn	0	3.7	0	0	0	0
1622980GT	IG_Rv1443c_Rv1444c	intergenic	0	3.05	0	0	0	0
1622992GT	IG_Rv1443c_Rv1444c	intergenic	0	0	0	0	3.07	0
1623756GT	Rv1445c	syn	0	0	0	3.01	0	0
1624130CA	Rv1445c	non-syn	0	0	0	0	0	3.36
1624679GT	Rv1446c	syn	0	0	0	0	3.67	0
1625169GT	Rv1446c	non-syn	0	0	0	0	0	3.48
1625346TG	Rv1446c	non-syn	4	4.79	4.51	8.63	3.73	9.17
162908GT	Rv0135c	syn	0	0	3.52	0	0	0
163705CT	Rv0136	non-syn	100	99.36	100	100	100	100
163706CT	Rv0136	non-syn	100	100	100	100	100	100
1638498AC	Rv1453	non-syn	0	0	0	0	5.06	0
16384GA	Rv0014c	non-syn	0	0	0	0	3.05	0
1638722CA	Rv1453	syn	0	0	0	3.1	0	0
1639418GA	Rv1453	syn	100	100	100	99.12	100	100
1639536GT	Rv1453	non-syn	0	0	3.42	0	0	0
1639643CT	Rv1453	syn	100	100	100	99.25	100	100
1639748GT	Rv1454c	non-syn	0	0	0	4.35	0	0
1640017GT	Rv1454c	non-syn	0	3.03	0	0	0	0
1640442TC	Rv1454c	syn	100	99.44	98.84	99.36	100	100
1640712GT	Rv1455	syn	0	0	3.25	0	0	0
1643864TC	Rv1458c	non-syn	100	99.39	100	99.3	100	100
1644368TA	Rv1459c	non-syn	7.58	5.45	7.59	5.41	7.78	0
1644908GT	Rv1459c	non-syn	0	0	0	3.01	0	0
164499GT	Rv0136	non-syn	3.42	0	0	0	0	0
1645972CA	Rv1459c	non-syn	0	3.26	0	0	0	0
1645981AT	Rv1459c	non-syn	5.04	0	0	0	3.45	0
1646289CA	Rv1460	non-syn	0	0	0	0	0	3.57
1646846CA	Rv1460	non-syn	0	0	0	3.77	0	0
1647436GA	Rv1461	non-syn	100	100	100	100	100	100
1647460CA	Rv1461	non-syn	87.37	89.68	57.72	69.6	0	0
1647743GT	Rv1461	non-syn	0	0	3.11	0	0	0
16491CA	Rv0014c	non-syn	3.33	0	0	0	0	0
1651308AG	Rv1463	non-syn	100	100	100	99.19	99.32	100
1651601CA	Rv1464	non-syn	0	0	3.17	0	0	0
1651776GT	Rv1464	non-syn	3.08	0	0	0	0	0
1652387GT	Rv1464	syn	0	0	0	0	0	5.48
165241GT	Rv0137c	non-syn	0	0	0	0	0	3.03
1652450CA	Rv1464	non-syn	0	0	4.31	0	0	0
1652530GC	Rv1464	non-syn	0	0	0	3.28	0	0
1652924GT	Rv1465	non-syn	0	3.14	0	0	0	0
1653509GA	Rv1466	syn	86.67	92.17	51.22	74.34	0	0
1653671CA	IG_Rv1466_Rv1467c	intergenic	0	3.1	0	0	0	0
1653792CA	Rv1467c	non-syn	0	0	4.07	0	0	0
1653923CA	Rv1467c	non-syn	0	3.01	0	0	0	0
165423GT	Rv0138	non-syn	0	0	0	0	0	3.31
1654730TG	Rv1467c	non-syn	88.1	90.26	51.43	72.15	0	0
1655108GT	Rv1467c	non-syn	0	0	0	0	0	4.35
165920GT	Rv0139	non-syn	0	0	0	0	3.14	0
165923GT	Rv0139	non-syn	0	0	0	0	3.38	0
1659293CA	Rv1470	non-syn	0	0	0	0	0	3.31
1659994TC	Rv1472	non-syn	100	100	100	98.45	99.37	100
1660148CA	Rv1472	non-syn	0	0	3.01	0	0	0
1661809AG	Rv1473	non-syn	3.76	0	2.56	0	0	0
1661812AT	Rv1473	non-syn	4.62	0	2.48	0	2.33	0
1661815CT	Rv1473	non-syn	4.44	0	2.65	2.47	2.23	0
1661877GT	Rv1473	non-syn	0	0	0	0	0	3.17
1662594GT	IG_Rv1473A_Rv1474c	intergenic	0	0	0	0	3.03	0
1664301GT	Rv1475c	syn	0	0	0	0	3.64	0
1665250GT	Rv1475c	non-syn	0	3.87	0	0	0	0
166565AG	Rv0139	non-syn	100	100	99.26	100	99.31	100
1665695GT	Rv1475c	non-syn	0	0	3.01	0	0	0
1666696GT	Rv1476	non-syn	0	0	0	0	0	5.26
1666888CA	IG_Rv1476_Rv1477	intergenic	3.6	0	0	0	0	0
1666957CA	IG_Rv1476_Rv1477	intergenic	0	0	0	0	0	3.12
1667779GT	Rv1477	non-syn	0	3.15	0	0	0	0
1667901GT	Rv1477	non-syn	0	0	0	0	0	4.49
1667902GT	Rv1477	non-syn	0	3.36	0	0	0	0
1668082GC	Rv1477	non-syn	19.53	8.85	51.08	32.89	99.38	100
1668167GT	Rv1477	non-syn	0	0	0	0	0	3.28
1669158TC	IG_Rv1478_Rv1479	intergenic	100	100	100	100	100	100
1669259CA	IG_Rv1478_Rv1479	intergenic	4.3	0	0	0	0	0
1670676GT	Rv1480	syn	0	3.55	0	0	0	0
1670708GT	Rv1480	non-syn	0	3.03	0	0	0	0
1671536GT	Rv1481	non-syn	0	0	0	0	0	3.39
1672013GT	Rv1481	non-syn	0	0	3.15	0	0	0
1673425CT	IG_Rv1482c_Rv1483	intergenic	84.28	94.88	54.95	68.72	0	0
1673987CT	Rv1483	non-syn	0	0	0	0	0	3.92
1675355CA	Rv1485	non-syn	0	0	0	0	0	3.92
1677583GT	Rv1488	non-syn	0	0	0	3.03	0	0
1678706AC	Rv1489	non-syn	100	100	100	100	100	100
168023GT	Rv0142	non-syn	0	3.88	0	0	0	0
168203CG	Rv0142	non-syn	0	0	4.08	0	0	0
1682298CA	Rv1492	non-syn	0	0	0	3.09	0	0
1682840GT	Rv1492	syn	0	0	0	0	0	9.52
1682900GT	Rv1492	syn	0	3.6	0	0	0	0
1683221CT	Rv1492	syn	0	0	0	0	0	11.11
1684086GT	Rv1493	non-syn	3.64	0	0	0	0	0
1684360GT	Rv1493	non-syn	3.45	0	0	0	0	0
1684442CA	Rv1493	syn	3.54	0	0	0	0	0
1685304CA	Rv1493	syn	3.23	0	0	0	0	0
1685522CA	Rv1493	syn	0	0	0	0	0	10.81
1685806CA	Rv1493	non-syn	0	0	0	4.13	0	0
1685976GT	Rv1493	non-syn	0	0	3.81	0	0	0
1686886GT	Rv1496	non-syn	3.92	0	0	0	0	0
1687337GT	Rv1496	non-syn	0	0	0	3.36	0	0
1687468GT	Rv1496	syn	3.81	0	0	0	0	0
1688064AG	Rv1497	non-syn	100	98.61	100	99.22	99.08	100
1688845GT	Rv1497	non-syn	0	3.4	0	0	0	0
1689141CA	Rv1497	non-syn	0	0	0	3.48	0	0
1689881GT	Rv1498c	non-syn	0	0	3.45	0	0	0
1690207CA	Rv1498A	non-syn	3.39	0	0	0	0	0
169213GT	Rv0143c	non-syn	0	0	0	3.25	0	0
1692521TA	Rv1501	non-syn	0	21.74	0	0	0	0
1692522AC	Rv1501	syn	0	15.38	7.41	0	0	0
1694547CA	Rv1504c	non-syn	99.24	100	100	100	100	100
1694569GT	Rv1504c	syn	0	3.21	0	0	0	0
1695037GA	Rv1504c	syn	99.57	100	100	100	100	100
1695674AG	Rv1505c	syn	100	99.64	100	100	99.28	100
1695796CT	Rv1505c	non-syn	100	99.36	100	100	100	98.67
169610GT	Rv0143c	non-syn	3.74	0	0	0	0	0
1697896CT	IG_Rv1507A_Rv1508c	intergenic	100	98.44	100	100	100	100
1698239GT	Rv1508c	syn	0	0	0	0	0	3.08
169887CA	Rv0143c	non-syn	0	3.39	0	0	0	0
1698952CA	Rv1508c	non-syn	0	0	0	0	3.21	0
169897CA	Rv0143c	non-syn	0	0	0	0	0	7.55
1699160CA	Rv1508c	non-syn	0	0	3.45	0	0	0
1699265AT	Rv1508c	non-syn	0	0	0	0	0	7.09
1700380CA	Rv1509	syn	0	0	0	3.38	0	0
1700425CA	Rv1509	non-syn	0	0	0	3.05	0	0
1700478GT	Rv1509	non-syn	3.08	0	0	0	0	0
1701215CT	IG_Rv1509_Rv1510	intergenic	100	100	99.49	99.53	100	100
1701388CA	Rv1510	syn	0	0	0	0	3.03	0
170220CA	IG_Rv0143c_Rv0144	intergenic	3.25	0	0	0	0	0
1702441TG	Rv1510	non-syn	0	3.08	0	0	0	0
1702792TC	IG_Rv1510_Rv1511	intergenic	0	0	0	4.85	0	0
1703290CA	Rv1511	non-syn	0	0	0	0	0	3.48
1703622CA	Rv1511	non-syn	0	0	0	0	0	3.05
1705016GT	Rv1512	syn	0	0	0	0	0	3.03
1705033GT	Rv1512	non-syn	0	0	0	3.57	0	0
1705303CA	Rv1513	non-syn	0	0	0	0	0	3.48
1705622GT	Rv1513	non-syn	0	0	0	0	0	3.05
1706685CA	Rv1515c	non-syn	100	100	100	100	100	100
1706746AC	Rv1515c	non-syn	100	100	100	100	98.53	100
1707625GT	Rv1516c	syn	0	0	3.2	0	0	0
1707644GT	Rv1516c	non-syn	0	0	0	3.39	0	0
1707789CT	Rv1516c	non-syn	0	0	0	0	0	4.88
1708723TA	IG_Rv1516c_Rv1517	intergenic	0	0	0	0	0	4.46
1708730TA	IG_Rv1516c_Rv1517	intergenic	0	0	0	0	0	4.35
1708988GT	Rv1517	non-syn	3.25	0	0	0	0	0
1710601TA	Rv1518	non-syn	16.67	7.98	56.2	34.96	100	100
1710859GT	Rv1519	non-syn	0	0	0	0	0	3.12
1711670CT	Rv1520	non-syn	100	100	99.39	99.26	100	100
1712592CA	Rv1521	syn	0	0	0	0	0	3.92
1712700GT	Rv1521	non-syn	0	0	0	0	0	4.76
171297GT	Rv0145	non-syn	0	0	3.36	0	0	0
171302AG	Rv0145	non-syn	0	0	0	0	0	5.71
1713204CA	Rv1521	syn	3.52	0	0	0	0	0
1714788CA	Rv1522c	non-syn	3.03	0	0	0	0	0
1715170CA	Rv1522c	non-syn	0	0	0	3.26	0	0
1715807GT	Rv1522c	syn	0	0	0	0	0	3.81
1716543CA	Rv1522c	non-syn	0	3.57	0	0	0	0
1716591CA	Rv1522c	non-syn	0	0	0	0	3.28	0
1716821CA	Rv1522c	syn	0	0	0	0	0	3.05
1718131CA	Rv1523	non-syn	0	0	0	0	0	3.64
1719391TC	Rv1524	syn	97.37	98.51	100	100	100	100
1721256TG	Rv1526c	non-syn	0	0	0	3.57	0	0
1721512GT	Rv1526c	syn	0	3.23	0	0	0	0
1721514CA	Rv1526c	non-syn	0	0	3.92	0	0	0
1721535GT	Rv1526c	non-syn	0	4	0	0	0	0
1722200CG	Rv1527c	syn	100	100	100	100	100	100
1722228AC	Rv1527c	non-syn	85.84	89.47	0	64.07	0	0
1722228AT	Rv1527c	non-syn	0	0	54.9	0	99.38	100
1722546CA	Rv1527c	non-syn	0	0	3.38	0	0	0
1723784GT	Rv1527c	syn	4.55	0	0	0	0	0
1725948GA	Rv1527c	non-syn	0	0	0	0	0	8.16
1726399CA	Rv1527c	non-syn	0	0	0	0	4.08	0
1726816TG	Rv1527c	non-syn	96.81	100	100	100	100	100
1726881GT	Rv1527c	non-syn	0	0	0	3.64	0	0
1727059GT	Rv1527c	non-syn	0	0	0	0	0	4.71
172799CA	Rv0146	non-syn	0	0	0	0	0	4.76
1728603CT	IG_Rv1527c_Rv1528c	intergenic	88.32	94.22	61.54	66.84	0	0
1728913CA	IG_Rv1527c_Rv1528c	intergenic	0	0	0	0	0	3.03
1729905GT	Rv1529	non-syn	0	0	3.08	0	0	0
1730400CA	Rv1529	non-syn	4	0	0	0	0	0
1730499CA	Rv1529	non-syn	3.12	0	0	0	0	0
1730890CG	Rv1529	non-syn	0	0	0	0	3.31	0
1730933GT	Rv1529	non-syn	0	0	0	0	3.5	0
1730953GA	Rv1529	syn	0	0	0	0	4.2	0
1730956CG	Rv1529	syn	0	0	0	0	4.43	0
1730996GT	Rv1529	non-syn	3.15	0	0	0	0	0
1732050GT	Rv1530	non-syn	0	0	3.31	0	0	0
1732788GT	Rv1531	non-syn	0	0	0	0	0	3.68
1733134CT	Rv1532c	syn	100	100	100	100	100	99.32
1733207CA	Rv1532c	non-syn	2.5	0	0	0	0	3.15
1733325CG	Rv1532c	non-syn	100	99.42	99.39	100	99.43	100
1733342GT	Rv1532c	non-syn	3.05	0	0	0	0	0
1734134CA	Rv1533	non-syn	0	0	0	0	3.17	0
1734286CA	Rv1533	non-syn	0	0	0	3.81	0	0
1734287CA	Rv1533	syn	0	0	0	0	3.23	0
1734359CA	Rv1533	syn	4.44	0	0	0	0	0
1734506CA	Rv1533	non-syn	3.54	0	0	0	0	0
173463GT	Rv0147	non-syn	0	3.05	0	0	0	0
1735652CA	IG_Rv1534_Rv1535	intergenic	3.4	0	0	0	0	0
1736552GT	Rv1536	non-syn	0	0	0	0	0	3.36
1737096CA	Rv1536	non-syn	0	0	3.23	0	0	0
1739559TC	Rv1536	non-syn	83.62	85.51	57.69	68.61	0	0
1739663CA	IG_Rv1536_Rv1537	intergenic	0	0	0	0	0	6.25
1740002CA	Rv1537	syn	0	0	0	3.42	0	0
1741316CA	Rv1538c	non-syn	0	0	3.01	0	0	0
1741352CT	Rv1538c	non-syn	100	100	98.77	100	99.36	100
1742437CA	Rv1539	non-syn	3.85	0	0	0	0	0
1742576GA	Rv1539	syn	0	0	0	0	0	4.12
1742636GT	Rv1539	syn	0	0	4.83	0	0	0
1742731CA	Rv1539	non-syn	0	0	3.39	0	0	0
1743253CA	Rv1540	non-syn	0	0	0	0	0	3.77
1743692AT	Rv1540	non-syn	0	2.25	2.29	0	0	3.48
1745751GT	Rv1543	non-syn	2.04	0	0	0	0	4
1745885CA	Rv1543	syn	0	0	0	0	0	3.6
1746273GT	Rv1544	syn	0	0	0	0	0	3.2
1746315GT	Rv1544	non-syn	0	3.07	0	0	0	0
1746362GT	Rv1544	non-syn	0	3.38	0	0	0	0
1748300GT	Rv1547	non-syn	0	0	0	0	3.77	0
1750339GT	Rv1547	non-syn	0	0	0	0	0	4.17
1750774CT	Rv1547	syn	0	0	0	0	0	3.64
175094GT	Rv0148	non-syn	3.51	0	0	0	0	0
1755007CA	Rv1550	non-syn	0	0	0	0	0	4.63
1755039CA	Rv1550	non-syn	3.2	0	0	0	0	0
1755179GT	Rv1550	syn	0	0	0	0	0	4.17
1758842CA	Rv1552	non-syn	0	0	0	0	3.15	0
176030CA	Rv0149	non-syn	0	0	0	0	0	3.48
1760635GT	Rv1555	non-syn	0	3.21	0	0	0	0
1760923CT	Rv1555	syn	100	99.3	100	100	100	100
1761789CG	Rv1557	non-syn	100	100	100	99.29	100	100
1762275GT	Rv1557	non-syn	0	0	3.42	0	0	0
1762909CA	Rv1557	non-syn	0	0	0	0	0	4
1763490CA	Rv1559	non-syn	0	0	0	0	0	3.17
17654TG	Rv0015c	non-syn	98.63	99.19	100	100	98.45	100
17657TC	Rv0015c	non-syn	98.68	100	100	99.01	100	100
176664CA	Rv0149	non-syn	0	0	0	0	0	3.92
1766921CG	Rv1562c	syn	0	0	0	0	3.68	0
1766924CG	Rv1562c	non-syn	4.65	0	0	0	3.07	0
1767457GT	Rv1563c	non-syn	0	0	0	0	0	3.51
1767641CT	Rv1563c	non-syn	90.76	92.78	55.36	68.75	0	0
1768637CA	Rv1563c	non-syn	0	0	0	0	0	3.88
1768742CA	Rv1563c	non-syn	0	0	0	0	0	4.08
1769457CT	Rv1564c	syn	0	0	0	0	0	3.31
1770147GT	Rv1564c	non-syn	0	0	0	0	0	3.05
1771630GT	IG_Rv1564c_Rv1565c	intergenic	0	0	0	0	0	3.33
1772398CA	Rv1565c	non-syn	0	0	0	3.51	0	0
1774659CT	IG_Rv1566c_Rv1567c	intergenic	100	99.55	99.45	100	100	100
1775438TC	Rv1568	non-syn	0	0	3.25	3.88	0	0
1776603CA	Rv1568	non-syn	0	0	0	3.05	0	0
1777211CA	Rv1569	syn	0	3.57	0	3.74	4.26	0
1777248GT	Rv1569	non-syn	0	0	0	3.6	0	0
1777269GT	Rv1569	non-syn	0	0	0	0	0	4.35
1790635CA	Rv1589	non-syn	0	0	0	3.01	0	0
1790970GT	Rv1589	non-syn	0	0	4.63	0	0	0
1793549CA	Rv1592c	non-syn	0	0	0	0	0	4.12
1794895CA	Rv1594	non-syn	0	0	0	3.36	0	0
1795104GT	Rv1594	non-syn	0	3.31	0	0	0	0
1795183CA	Rv1594	non-syn	0	0	3.68	0	0	0
1796640CA	Rv1595	non-syn	5.71	0	0	0	0	0
1796838GA	Rv1595	non-syn	0	0	0	0	0	4.88
1797189GT	Rv1595	non-syn	0	0	0	3.36	0	0
1797412GT	Rv1596	non-syn	0	3.15	0	0	0	0
1797577GA	Rv1596	non-syn	100	100	99.24	99.03	100	100
1797621CA	Rv1596	syn	0	0	0	3.01	0	0
1799035GT	Rv1597	non-syn	3.6	0	0	0	0	0
1799501GA	IG_Rv1598c_Rv1599	intergenic	0	0	0	0	0	3.31
1799585GT	Rv1599	syn	0	0	0	3.5	0	0
1803129GT	Rv1602	non-syn	0	0	0	0	0	3.25
1803554CA	Rv1603	non-syn	0	0	0	0	3.11	0
1803664AT	Rv1603	non-syn	0	0	4.31	0	3.7	0
1804760CA	Rv1604	non-syn	0	0	0	3.17	0	0
1806061CA	IG_Rv1606_Rv1607	intergenic	0	3.03	0	0	0	0
1806088GA	IG_Rv1606_Rv1607	intergenic	0	0	0	0	0	4.12
1806562CA	Rv1607	non-syn	0	0	0	3.51	0	0
18065GT	Rv0015c	non-syn	0	0	0	3.48	0	0
1806611GT	Rv1607	non-syn	0	0	0	0	0	5.13
1807231GT	Rv1607	non-syn	0	0	0	3.01	0	0
1810175CA	IG_Rv1610_Rv1611	intergenic	0	0	0	0	0	4.17
1811375GT	Rv1612	syn	98.55	100	99.45	100	100	100
1811745GT	Rv1612	non-syn	4.31	0	0	0	0	0
1811833GT	Rv1612	non-syn	0	0	0	0	0	4.3
1813243GT	Rv1614	non-syn	0	0	0	3.01	0	0
1815617GT	Rv1615	non-syn	0	0	0	0	3.14	0
18156GT	Rv0015c	non-syn	0	0	0	0	0	4.21
1816379TA	Rv1617	non-syn	0	0	0	0	3.2	0
181654GT	Rv0153c	non-syn	0	0	0	3.1	0	0
1816637CA	Rv1617	non-syn	5.06	0	0	0	0	0
1818484CA	Rv1618	syn	0	0	0	0	0	4.12
1819155CA	Rv1619	non-syn	0	0	0	3.27	0	0
1820285GT	Rv1620c	non-syn	3.54	0	0	0	0	0
1821568CT	Rv1620c	syn	0	0	0	0	0	8.51
1821667GT	Rv1620c	syn	0	0	3.23	0	0	0
1825754GT	Rv1623c	non-syn	0	0	0	0	0	4.21
1826054CT	Rv1624c	non-syn	100	100	100	100	100	100
1826516AT	Rv1624c	non-syn	0	0	0	0	0	3.03
1826900GT	Rv1625c	non-syn	3.1	0	0	0	0	0
182824GA	Rv0154c	syn	100	100	100	100	100	100
1828401CA	Rv1626	syn	0	0	0	0	0	4.65
1828513CA	Rv1626	non-syn	3.48	0	0	0	0	0
1829101CA	Rv1627c	non-syn	0	0	0	0	0	6.15
1829326GT	Rv1627c	non-syn	4.35	0	0	0	2.56	0
1829760CA	Rv1627c	non-syn	3.88	0	0	0	0	0
1830125GT	Rv1628c	non-syn	0	0	0	0	0	8.45
183091CG	Rv0154c	syn	100	100	97.56	100	99.37	100
1831220AC	Rv1629	non-syn	100	100	100	100	98.86	99.04
1831226AG	Rv1629	non-syn	100	100	100	100	100	99.12
1831251TA	Rv1629	non-syn	0	0	0	4.23	0	0
1831288CT	Rv1629	syn	100	100	100	100	100	99.21
1834177AC	Rv1630	syn	100	100	100	98.93	100	99.3
1834352CT	Rv1630	non-syn	0	0	0	0	0	3.23
1834354GT	Rv1630	syn	0	0	4.22	0	0	0
1835261CA	Rv1631	syn	4	0	0	0	0	0
1835635GT	Rv1631	non-syn	0	0	3.14	0	0	0
1835872CA	Rv1631	non-syn	0	0	0	0	0	4.08
1836160CA	Rv1631	non-syn	0	0	0	0	3.08	0
1837123GT	Rv1633	non-syn	0	0	3.03	0	0	0
1838124CA	Rv1633	syn	0	0	0	3.17	0	0
1838473CA	Rv1633	non-syn	0	3.2	0	0	0	0
1838646CT	Rv1633	syn	18.1	12.33	50.33	33.33	100	100
1839250GT	Rv1634	non-syn	0	0	3.05	0	0	0
1839260GT	Rv1634	syn	100	100	100	100	100	100
1840868CA	Rv1635c	non-syn	0	0	3.12	0	0	0
184111GT	Rv0155	non-syn	0	0	0	0	3.14	0
1841681CA	Rv1635c	non-syn	3.05	0	0	0	0	0
1842672GT	Rv1636	non-syn	3.64	0	0	0	0	0
1843081CA	Rv1637c	non-syn	0	0	3.01	0	0	0
1843319CA	Rv1637c	non-syn	0	0	4.55	0	0	0
1845783GT	Rv1638	non-syn	0	0	0	3.03	0	0
1847002CA	Rv1639c	non-syn	0	0	4.42	0	0	0
1847032GT	Rv1639c	non-syn	0	0	0	3.25	0	0
1847571CA	Rv1639c	non-syn	3.08	0	0	0	0	0
1847649GT	Rv1639c	non-syn	0	0	3.01	0	0	0
1848130CA	Rv1639c	non-syn	0	0	0	3.03	0	0
1848155CA	Rv1639c	non-syn	0	3.8	0	0	0	0
1848582CA	Rv1640c	non-syn	0	0	0	0	3.18	0
1848732GT	Rv1640c	non-syn	0	0	3.23	0	0	0
1849051CT	Rv1640c	syn	99.21	100	99.41	100	100	100
1849553CA	Rv1640c	non-syn	0	0	0	0	3.01	0
1849934AG	Rv1640c	non-syn	100	99.48	100	100	99.31	100
1850548GT	Rv1640c	non-syn	0	0	0	4.24	0	0
1852195GT	IG_Rv1640c_Rv1641	intergenic	0	0	0	0	0	3.25
1853134GT	IG_Rv1642_Rv1643	intergenic	0	0	0	0	3.01	0
1853439GT	Rv1643	non-syn	0	0	0	0	0	5.71
1854178CA	Rv1644	syn	0	0	0	0	3.17	0
185618GA	Rv0157	syn	0	0	0	0	0	3.92
1857438GA	Rv1647	non-syn	0	0	0	2.14	3.66	0
1857444AT	Rv1647	non-syn	0	0	0	2.22	3.21	0
1858212GT	Rv1648	non-syn	0	0	0	0	0	3.7
1859043TC	Rv1649	non-syn	0	0	0	3.74	0	0
185945CA	Rv0157	non-syn	0	0	0	0	0	5.06
1860247GT	Rv1650	non-syn	3.1	0	0	0	0	0
1860384GT	Rv1650	non-syn	0	0	0	0	3.01	0
1860971GT	Rv1650	non-syn	0	0	0	0	0	5.19
1860982CA	Rv1650	non-syn	0	0	3.1	0	0	0
186146GT	Rv0157	non-syn	4.04	0	0	0	0	0
186159GT	Rv0157	non-syn	0	0	0	0	0	5.41
1861861CA	Rv1650	non-syn	3.67	0	0	0	0	0
186192GT	Rv0157	non-syn	0	0	0	3.7	0	0
186482CA	IG_Rv0157_Rv0157A	intergenic	0	0	0	0	0	3.88
1865819GT	Rv1652	non-syn	0	0	0	3.42	0	0
1866710TA	Rv1653	non-syn	0	0	0	0	0	8.77
1866716CG	Rv1653	non-syn	0	0	0	0	0	7.41
1868175GT	Rv1654	non-syn	0	0	0	3.52	0	0
1868271GT	Rv1654	non-syn	0	0	3.03	0	0	0
1868288CA	Rv1654	syn	0	0	0	3.15	0	0
1868298CA	Rv1654	non-syn	0	0	0	0	0	5.8
1868432CG	Rv1654	syn	0	0	3.52	0	3.01	0
1868715GT	Rv1654	non-syn	0	3.01	0	0	0	0
1868849GT	Rv1655	non-syn	0	0	3.12	0	0	0
1869426CA	Rv1655	non-syn	0	0	0	0	0	7.69
1870916CA	Rv1657	syn	0	0	0	3.92	0	0
1870925CA	Rv1657	syn	0	0	0	3.74	0	0
1870959CA	Rv1657	non-syn	0	0	0	0	3.48	0
1871230CA	Rv1657	non-syn	0	0	3.23	0	0	0
1872038GT	Rv1658	non-syn	0	0	3.45	0	3.6	0
1872959GA	Rv1659	syn	100	100	100	100	100	100
1873173CA	Rv1659	non-syn	0	0	0	0	0	6.45
1874494CA	Rv1660	non-syn	0	3.15	0	0	0	0
1875444GA	Rv1661	syn	0	0	0	0	8.33	0
1876183CG	Rv1661	non-syn	0	0	0	4.81	0	0
1876199CA	Rv1661	non-syn	0	0	3.08	0	0	0
1876344GT	Rv1661	non-syn	0	0	0	0	0	5
1876570TG	Rv1661	non-syn	0	0	0	0	3.1	0
1876571CA	Rv1661	non-syn	0	0	0	0	4.1	0
1876650CA	Rv1661	syn	0	0	0	0	0	6.45
1877430GT	Rv1661	non-syn	3.88	0	0	0	0	0
1877549GT	Rv1661	non-syn	0	0	0	3.08	0	0
1877744AC	Rv1661	non-syn	98.9	99.4	99.28	100	100	100
1878757GT	Rv1661	non-syn	0	3.48	0	0	0	0
1878930CA	Rv1661	syn	0	3.64	0	0	0	0
1880100GT	Rv1661	syn	0	0	0	0	0	4.4
1880523CA	Rv1661	syn	0	0	0	0	3.48	0
1880594CA	Rv1661	non-syn	0	0	0	0	3.52	0
1880874CA	Rv1661	syn	0	0	0	0	3.18	0
1880883GA	Rv1661	syn	0	0	0	0	3.18	0
1880895GT	Rv1661	non-syn	0	0	0	0	3.82	0
1880911CT	Rv1661	syn	0	0	0	0	3.38	0
1881157GA	Rv1661	non-syn	0	0	0	3.25	0	0
1881717CA	Rv1662	non-syn	3.96	0	0	0	0	0
1881994GT	Rv1662	syn	0	0	0	0	0	3.39
1882264GC	Rv1662	syn	0	0	0	3.5	0	0
1883839CA	Rv1662	syn	0	0	0	0	3.81	0
1884193CA	Rv1662	syn	0	0	0	0	3.62	0
1884622CA	Rv1662	syn	0	0	0	3.25	0	0
1884946GT	Rv1662	syn	0	3.33	0	0	0	0
1885385TG	Rv1662	non-syn	100	100	99.45	100	100	98.17
1887060CG	Rv1663	syn	84.3	90.36	53.63	66.45	0	0
1887304CA	Rv1663	non-syn	0	0	0	0	0	4.82
1887357CA	Rv1663	syn	0	0	0	3.05	0	0
1888128AG	Rv1664	non-syn	100	99.21	100	99.19	100	100
1888205CA	Rv1664	non-syn	0	3.94	0	0	0	0
1888373TC	Rv1664	syn	100	100	99.35	100	100	100
1888772CA	Rv1664	syn	0	0	3.2	0	0	0
1889073CG	Rv1664	non-syn	98.36	99.25	100	99.25	100	98.08
1889556GT	Rv1664	non-syn	0	0	0	0	0	6.78
1889885CA	Rv1664	syn	0	0	0	0	3.23	0
1890295CA	Rv1664	non-syn	0	0	3.28	0	0	0
1890616GT	Rv1664	non-syn	0	0	0	3.15	0	0
1891415GT	Rv1665	non-syn	0	0	0	3.31	0	0
1891790GT	Rv1665	non-syn	0	0	3.08	0	0	0
1891818TA	Rv1665	non-syn	0	0	0	0	4	0
1891875GT	Rv1665	non-syn	0	0	3.12	0	0	0
1892017TC	Rv1665	syn	99.07	99.02	100	100	100	100
1894619GT	Rv1668c	non-syn	5.26	0	0	0	0	0
1895396CA	IG_Rv1668c_Rv1669	intergenic	0	0	0	0	0	10.26
1896285GT	Rv1670	non-syn	0	0	0	0	0	3.12
1896458CA	Rv1670	syn	3.57	0	0	0	0	0
1897256CA	Rv1672c	non-syn	0	3.05	0	0	0	0
1897608CT	Rv1672c	syn	100	100	100	98.58	100	100
1897980CG	Rv1672c	syn	4.03	2.76	2.86	3.37	5.85	3.36
1898224GT	IG_Rv1672c_Rv1673c	intergenic	0	0	0	0	0	3.05
1899469CA	Rv1674c	non-syn	0	0	0	0	0	3.77
1900099GT	IG_Rv1674c_Rv1675c	intergenic	0	0	0	0	0	4.65
1900800GA	Rv1675c	non-syn	99.37	100	100	100	100	100
1902329CA	IG_Rv1677_Rv1678	intergenic	0	0	0	0	0	3.54
1902337AC	IG_Rv1677_Rv1678	intergenic	98.66	98.62	98.32	100	99.08	100
1902388CA	IG_Rv1677_Rv1678	intergenic	0	0	0	0	0	3.15
1903221CA	Rv1678	syn	0	3.08	0	0	0	0
1903763GT	Rv1679	syn	4.67	0	0	0	0	0
1904535CA	Rv1680	non-syn	3.65	0	0	0	0	0
1905575CA	Rv1681	non-syn	0	0	0	0	0	3.15
1905678CA	Rv1681	syn	3.42	0	0	0	0	0
1906078AG	Rv1681	non-syn	100	99.06	100	100	100	100
1906336GA	IG_Rv1681_Rv1682	intergenic	99.33	98.97	100	100	99.58	100
1906503GT	Rv1682	non-syn	0	0	3	0	0	0
190816AC	Rv0161	syn	100	98.94	99.35	100	99.33	98.96
1908266CA	Rv1683	non-syn	0	0	0	3.21	0	0
1908768GT	Rv1683	non-syn	0	0	0	0	0	5.48
1908945GT	Rv1683	non-syn	0	3.01	0	0	0	0
1909076GT	Rv1683	non-syn	0	0	3.31	0	0	0
1909539GT	Rv1683	non-syn	0	0	0	0	0	3.77
1909765CA	Rv1683	non-syn	0	0	0	0	0	3.33
1910663CA	Rv1684	non-syn	0	0	3.12	0	0	0
1912376CA	Rv1687c	non-syn	0	0	1.96	0	0	3.01
1913581CA	Rv1688	syn	0	0	0	0	3.42	0
1913647GT	Rv1689	non-syn	3.67	0	0	0	0	0
1913958GT	Rv1689	syn	3.45	0	0	0	0	0
1914055CA	Rv1689	non-syn	0	0	0	0	0	4.17
1914566GT	Rv1689	non-syn	0	0	0	0	3.17	0
1916325CA	Rv1691	non-syn	0	0	0	0	0	9.8
1916644CT	Rv1691	syn	0	0	0	0	0	3.31
1917331GT	Rv1692	non-syn	0	0	0	0	3.31	0
1917495GT	Rv1692	syn	0	3.36	0	0	0	0
1917765GT	Rv1693	non-syn	4.21	0	0	0	0	0
1917973GT	Rv1694	non-syn	0	0	0	3.6	0	0
1918086CA	Rv1694	syn	0	0	0	3.08	0	0
1918966AT	Rv1695	non-syn	0	0	0	4.2	0	0
1919184CA	Rv1695	non-syn	0	0	0	3.7	0	0
1919213GT	Rv1695	non-syn	0	0	0	0	3.45	0
1919531GT	Rv1695	non-syn	0	0	0	0	0	4.08
1920058GT	Rv1696	non-syn	4	0	0	0	0	0
1920120TG	Rv1696	syn	99.14	98.75	100	99.17	100	100
1920991GT	Rv1696	non-syn	3.92	0	0	0	0	0
1922326GT	Rv1697	non-syn	3.85	0	0	0	0	0
1925629GT	Rv1700	syn	0	0	0	0	0	3.2
1925641CA	Rv1700	non-syn	0	3.29	0	0	0	0
1927625CA	Rv1702c	non-syn	3.45	0	0	0	0	0
1927679TG	Rv1702c	non-syn	0	0	0	0	3.25	0
1927742CA	Rv1702c	syn	0	0	4.08	0	0	0
1927746CA	Rv1702c	non-syn	0	0	4.08	0	0	0
1929620GT	Rv1703c	non-syn	0	3.7	3.31	0	4.2	13.33
1930003GT	Rv1704c	non-syn	0	0	3.08	0	0	0
1930125GT	Rv1704c	non-syn	0	0	0	0	0	4.04
1930469GT	Rv1704c	non-syn	0	0	3.82	0	0	0
1930569GT	Rv1704c	syn	0	0	3.17	0	0	0
1931087CA	Rv1704c	non-syn	0	0	0	3.12	0	0
1931139CA	Rv1704c	non-syn	4.4	0	0	0	0	0
1931152CA	Rv1704c	non-syn	0	0	0	3.6	0	0
1935695GT	Rv1707	non-syn	100	100	100	99.35	100	100
1935925CA	Rv1707	syn	0	3.16	0	0	0	0
1936525AG	Rv1708	non-syn	98.99	100	99.22	100	100	100
1936873GT	Rv1708	non-syn	3.31	0	0	0	0	0
1937974AC	Rv1709	non-syn	0	3.25	0	0	0	0
1939635GT	Rv1712	non-syn	0	0	0	0	0	3.64
1939645GT	Rv1712	non-syn	3.23	0	0	0	0	0
1939763AG	Rv1712	syn	100	100	100	100	100	100
1939994CA	Rv1712	syn	0	0	0	3.45	0	0
1941116GT	Rv1713	non-syn	0	0	3.03	0	0	0
1942063GT	Rv1714	non-syn	0	0	3.01	0	0	0
1942721CA	Rv1715	syn	0	0	0	3.36	0	0
1943125GT	Rv1715	non-syn	0	0	0	4.31	0	0
1945629AG	IG_Rv1718_Rv1719	intergenic	20.79	12.82	7.41	10.43	0	0
1947325TC	Rv1720c	non-syn	10.89	10.71	39.39	26.19	100	100
1947462AG	Rv1721c	non-syn	4.72	0	0	0	0	0
1947467CT	Rv1721c	syn	4.24	0	0	0	0	0
1947871CA	Rv1722	non-syn	0	0	0	3.36	0	0
1948681CA	Rv1722	non-syn	0	0	0	0	0	3.81
1948794GT	Rv1722	non-syn	0	0	3.12	0	0	0
194879GT	IG_Rv0165c_Rv0166	intergenic	0	0	0	0	0	18.18
1949264CA	Rv1722	syn	0	0	0	0	3.48	0
1951695GT	Rv1725c	non-syn	0	3.05	0	0	0	0
1951832GT	IG_Rv1725c_Rv1726	intergenic	0	0	0	0	0	4.17
1951885CA	Rv1726	non-syn	0	0	0	0	0	3.74
1952160CT	Rv1726	syn	100	99.24	100	100	100	100
195227GT	Rv0166	non-syn	0	0	3.14	0	0	0
1952518GT	Rv1726	non-syn	0	0	0	0	4.94	0
1952937TG	Rv1726	syn	0	0	0	0	3.03	0
1952938CA	Rv1726	non-syn	0	0	0	0	3.62	0
1953091TC	Rv1726	non-syn	87.74	87.22	48.08	64.23	0	0
1953116CA	Rv1726	non-syn	0	0	3.15	0	0	0
195360CT	Rv0166	non-syn	100	100	99.43	100	100	100
1954201GT	Rv1728c	non-syn	3.03	0	0	0	0	0
1954399GT	Rv1728c	non-syn	0	0	0	0	0	4.71
1954426CA	Rv1728c	non-syn	0	0	3.18	0	0	0
1954713GT	Rv1729c	non-syn	3.01	0	0	0	0	0
195682CG	Rv0166	syn	99.03	100	100	99.33	100	100
1959710CA	Rv1732c	non-syn	0	0	0	3.11	0	0
1961735AG	Rv1735c	syn	99.2	100	100	100	100	100
1962096GT	IG_Rv1735c_Rv1736c	intergenic	3.15	0	0	0	0	0
1962601CA	Rv1736c	non-syn	3.85	0	0	0	0	0
1962695CA	Rv1736c	non-syn	0	0	3.08	0	0	0
1962959CA	Rv1736c	non-syn	0	0	0	0	0	3.01
1963956GC	Rv1736c	syn	0	0	0	0	0	3.28
1963957CT	Rv1736c	non-syn	99.15	99.47	100	100	98.98	96.69
1964801GT	Rv1737c	syn	0	0	0	0	0	3.51
1965867GT	Rv1738	non-syn	0	0	0	0	0	3.29
1967026CT	Rv1739c	syn	100	100	99.59	100	99.23	98.56
1967543CA	Rv1739c	non-syn	100	100	100	100	100	100
1968045CA	Rv1741	syn	0	0	0	3.01	0	0
1968368GT	Rv1742	non-syn	3.36	0	0	0	0	0
1969082AT	Rv1743	non-syn	0	0	0	0	0	5.06
1969084GT	Rv1743	non-syn	0	0	0	0	0	7.5
1970229GT	Rv1743	non-syn	0	0	0	0	0	3.08
1970707CA	IG_Rv1743_Rv1744c	intergenic	0	0	0	0	0	5.32
1971217CA	Rv1744c	syn	0	0	0	0	0	11.11
197243GT	Rv0167	non-syn	3.25	0	0	0	0	0
1974061GT	Rv1747	non-syn	3.74	0	0	0	0	0
1974141GT	Rv1747	non-syn	0	3.01	0	0	0	0
1974245GT	Rv1747	non-syn	0	3.6	0	0	0	0
1974296GT	Rv1747	non-syn	0	0	0	0	0	8.33
1974523CA	Rv1747	syn	0	0	3.01	0	0	0
1975603GT	Rv1747	non-syn	3.36	0	0	0	0	0
197614GT	Rv0167	non-syn	3.82	0	0	0	0	0
1976344CA	IG_Rv1747_Rv1748	intergenic	0	0	0	3.14	0	0
1978808CA	Rv1750c	non-syn	0	0	0	3.15	0	0
197938AC	Rv0168	syn	0	0	3.48	0	0	0
1980652GT	Rv1751	syn	100	100	100	99.22	100	100
1980833GT	Rv1751	non-syn	4.94	0	0	0	0	0
1980960CA	Rv1751	non-syn	0	3.85	0	0	3.05	0
1981357GT	Rv1752	syn	0	0	0	0	3.05	0
1981573CA	Rv1752	syn	0	0	0	0	3.09	0
198461CG	Rv0168	non-syn	0	0	0	0	0	3.36
198573CA	Rv0169	non-syn	0	0	0	0	0	3.48
198993CG	Rv0169	non-syn	0	0	0	0	3.33	0
198999CA	Rv0169	non-syn	0	0	0	0	3.15	0
199211GT	Rv0169	syn	0	0	3.28	0	0	0
199716GT	Rv0169	non-syn	0	0	0	0	0	6.06
2000151CA	Rv1767	syn	0	0	0	0	0	3.23
2003105CT	Rv1769	syn	99.12	100	100	100	100	100
2003254AG	Rv1769	non-syn	0	0	3.03	0	0	0
2003770GT	Rv1769	non-syn	3.01	0	0	0	0	0
2003827AC	Rv1769	non-syn	100	99.37	100	99.35	99.35	100
2003845GT	Rv1769	non-syn	0	0	0	0	0	4
2004956TA	Rv1770	non-syn	4.2	0	3.05	3.45	4.14	6.74
2005224CA	Rv1771	non-syn	0	3.2	0	0	0	0
2005636CA	Rv1771	non-syn	0	0	0	3.03	0	0
2006902GT	Rv1772	syn	0	0	3.42	0	0	0
2007503GT	Rv1773c	syn	3.57	0	0	0	0	0
2008552CA	Rv1774	non-syn	0	0	0	0	0	4.65
2008592CA	Rv1774	non-syn	0	0	0	0	0	4.49
2008895CA	Rv1774	non-syn	0	0	0	0	0	4.49
2008900CA	Rv1774	non-syn	0	0	0	0	0	4.3
2010336TC	Rv1776c	non-syn	0	0	4.35	3.45	0	0
2011383GT	Rv1777	non-syn	0	0	0	0	0	3.2
2011710CA	Rv1777	non-syn	0	0	0	3.03	0	0
2013798GT	Rv1779c	non-syn	0	0	0	0	3.1	0
2014032CA	Rv1779c	non-syn	0	0	0	3.12	0	0
2014245GT	Rv1779c	non-syn	0	0	0	0	3.28	0
2015943GT	Rv1781c	non-syn	0	0	0	0	0	3.57
2017291CT	Rv1781c	syn	100	100	99.39	100	100	100
2018405GT	Rv1782	syn	0	0	0	3.81	0	0
2019034CT	Rv1782	non-syn	0	0	0	0	0	3.96
2019114GT	Rv1782	non-syn	0	0	0	0	0	4.71
2019236GT	Rv1782	syn	100	100	100	98.82	99.03	100
2019664CA	Rv1783	syn	3.05	0	0	0	0	0
2019959CT	Rv1783	non-syn	0	0	0	0	0	3.39
2021111GT	Rv1783	non-syn	0	0	0	3.57	0	0
2021752GA	Rv1783	syn	0	0	0	0	0	3.7
2022712CA	Rv1783	syn	0	0	3.12	0	0	0
2022905CA	Rv1783	non-syn	0	0	3.23	0	0	0
2023088AT	Rv1783	non-syn	0	0	3.48	0	0	0
2023628CG	Rv1785c	non-syn	100	100	100	99.16	99.33	100
2023730CA	Rv1785c	non-syn	0	3.39	0	0	0	0
2023880CA	Rv1785c	non-syn	0	0	0	0	0	5.13
202404GT	Rv0171	syn	5.56	0	0	0	0	0
2030376TC	Rv1792	syn	0	0	0	0	0	3.77
203038TC	Rv0172	non-syn	99.32	99.57	98.98	100	100	99.29
2030458CA	Rv1792	non-syn	0	0	0	3.57	0	0
2030521AT	Rv1792	non-syn	100	100	99.21	97.73	98.5	100
2031655GT	Rv1794	non-syn	0	0	0	0	0	3.2
2032732CA	Rv1795	non-syn	0	0	0	0	0	3.96
2034403CT	Rv1796	syn	0	0	0	0	3.57	0
2034787CA	Rv1796	syn	0	0	0	0	0	3.1
203498CA	Rv0172	non-syn	3.23	0	0	0	0	0
2035834GT	Rv1797	non-syn	0	0	3.05	0	0	0
2036152CA	Rv1797	non-syn	0	0	3.03	0	0	0
2036306CA	Rv1797	non-syn	0	0	0	0	0	4.12
2036362CA	Rv1797	non-syn	0	0	0	0	3.25	0
2036596CA	Rv1797	non-syn	0	0	0	0	0	4.71
2037468CT	Rv1798	non-syn	0	0	0	0	0	3.31
2039033GT	IG_Rv1798_Rv1799	intergenic	0	0	0	0	0	3.1
204094GT	Rv0173	syn	100	100	100	99.02	100	100
204605GT	Rv0173	non-syn	0	0	3.08	0	0	0
204741GT	Rv0173	non-syn	3.88	0	0	0	0	0
2054481CA	Rv1812c	syn	4.35	0	0	0	0	0
2054987CA	Rv1812c	non-syn	0	1.96	0	3.05	0	0
2055734CA	Rv1813c	non-syn	0	0	0	0	3.1	0
2057219CA	Rv1814	non-syn	3.42	0	0	0	0	0
2057314CA	Rv1814	non-syn	0	0	0	3.01	0	0
2057359CA	Rv1814	non-syn	0	0	0	3.45	0	0
2057591CA	Rv1815	non-syn	0	0	0	0	3.48	0
2057719GT	Rv1815	syn	0	0	0	0	0	4.08
2058255GT	IG_Rv1815_Rv1816	intergenic	0	0	0	0	3.05	0
2058363GT	Rv1816	syn	3.36	0	0	0	0	0
2058883GT	Rv1816	non-syn	0	0	3.64	0	0	0
2058922CA	Rv1816	non-syn	0	0	0	0	0	4.26
2058930GT	Rv1816	syn	0	3.14	0	0	0	0
2059878CA	Rv1817	non-syn	0	0	0	3.1	0	0
2059991GT	Rv1817	non-syn	0	0	0	3.31	0	0
2060056GT	Rv1817	syn	3.42	0	0	0	0	0
2060226CA	Rv1817	non-syn	0	0	3.03	0	0	0
2062838GT	Rv1819c	non-syn	0	3.12	0	0	0	0
2062922CT	Rv1819c	non-syn	100	99.19	100	100	100	100
2063250CA	Rv1819c	syn	0	0	0	0	0	4.3
2065176GT	Rv1820	syn	0	3.38	0	0	0	0
2067684GA	Rv1821	non-syn	99.35	99.52	100	100	100	100
2069771CA	Rv1823	non-syn	99.07	100	99.29	99.18	100	100
2070198GT	Rv1823	non-syn	3.62	0	0	0	0	0
2070974CA	Rv1824	syn	0	0	0	0	0	4
2072004GT	Rv1826	non-syn	0	0	0	0	0	4.44
2072190CA	Rv1826	non-syn	100	100	100	100	100	100
2072313CA	Rv1826	non-syn	100	100	99.38	100	100	100
2072637CA	Rv1827	syn	0	0	0	0	0	4.3
2073303CA	Rv1828	non-syn	0	0	3.09	0	0	0
2073687GT	Rv1828	non-syn	0	0	0	3.39	0	0
2074888GT	Rv1830	non-syn	0	0	0	0	0	3.2
2075893CA	Rv1832	non-syn	3.45	0	0	0	0	0
2077218GA	Rv1832	non-syn	99.31	99.49	100	100	99.47	100
2077636GT	Rv1832	non-syn	0	0	0	0	3.29	0
2077787CA	Rv1832	non-syn	5.32	0	0	0	0	0
2078246CG	Rv1832	syn	100	100	100	100	100	100
2078967CA	Rv1833c	non-syn	22.08	12.69	47.47	29.7	100	100
2080380CA	Rv1834	non-syn	0	0	3.08	0	0	0
2080895CA	Rv1835c	non-syn	0	0	0	0	3.42	0
2081321CA	Rv1835c	non-syn	0	0	0	0	0	3.92
2081441CA	Rv1835c	non-syn	0	0	0	0	0	6.98
2082053AG	Rv1835c	non-syn	100	100	99.31	100	100	100
2082285GT	Rv1835c	syn	3.33	0	0	0	0	0
2083289GT	Rv1836c	non-syn	0	3.01	0	0	0	0
2083551GT	Rv1836c	syn	3.36	0	0	0	0	0
2083977CA	Rv1836c	syn	0	0	0	0	0	5
2085392GT	Rv1837c	syn	0	0	4.07	0	0	0
208590AC	Rv0177	syn	99.43	99.54	99.55	99.55	99.05	100
2086672CT	Rv1837c	non-syn	100	100	100	100	100	100
2086727GA	Rv1837c	syn	0	0	0	0	0	3.92
2090631CA	Rv1841c	non-syn	0	0	4.12	0	0	0
2090944GT	Rv1842c	non-syn	0	0	0	3.6	0	0
2091483GT	Rv1842c	syn	0	3.07	0	0	0	0
2092160GT	IG_Rv1842c_Rv1843c	intergenic	0	0	3.14	0	0	0
2092679CA	Rv1843c	syn	0	0	3.36	0	0	0
2093124GT	Rv1843c	non-syn	0	0	0	0	0	6.67
2093374CA	Rv1843c	non-syn	0	0	3.6	0	0	0
2093715CT	IG_Rv1843c_Rv1844c	intergenic	100	98.85	100	100	100	100
2095716CT	Rv1845c	syn	80.87	91.3	56.2	68.02	0	0
2095747CA	Rv1845c	non-syn	0	0	0	0	0	4.49
2097144CG	Rv1847	non-syn	100	99.48	99.4	100	99.48	100
2097270CT	Rv1847	non-syn	100	100	99.34	100	100	97.3
2099129CT	Rv1850	non-syn	12.37	7.58	47.2	34.18	100	100
2100793GT	Rv1852	non-syn	0	0	0	0	0	4.49
2101961GT	Rv1854c	non-syn	0	0	0	3.03	0	0
2102051CA	Rv1854c	non-syn	0	0	0	3.4	0	0
2102417GA	Rv1854c	non-syn	11.36	12.27	51.32	30	99.3	100
2102465GT	Rv1854c	non-syn	0	0	0	0	0	4.65
2102906GT	Rv1854c	non-syn	3.51	0	0	0	0	0
2103400CA	Rv1855c	syn	0	0	0	0	0	4.12
210415GT	Rv0179c	non-syn	3.01	0	0	0	0	0
2107165GT	Rv1859	non-syn	3.31	0	0	0	0	0
2107798GC	Rv1860	syn	0	0	0	0	0	6.45
2107804GA	Rv1860	non-syn	0	0	0	0	0	6.78
2108084GT	Rv1860	non-syn	0	0	0	4	0	0
2108498CA	Rv1860	non-syn	0	0	0	3.08	0	0
2110365CA	Rv1862	syn	100	99.38	100	100	100	100
2110500GT	Rv1862	syn	4.17	0	0	0	0	0
2110638CA	Rv1863c	non-syn	0	0	0	0	3.88	0
211074GT	Rv0180c	non-syn	0	0	0	0	0	3.31
2111172CA	Rv1863c	non-syn	0	0	0	0	0	4.76
2111699GT	Rv1864c	syn	0	0	0	0	0	4.04
2111931GT	Rv1864c	non-syn	0	0	3.81	0	0	0
2112330CA	Rv1865c	non-syn	0	0	0	0	0	5.06
21125GT	Rv0017c	syn	0	0	3.15	0	0	0
2112832AC	Rv1865c	syn	99.03	99.28	100	100	100	100
2113526GT	Rv1866	syn	4.49	0	0	0	0	0
2114119GT	Rv1866	non-syn	4.65	0	0	0	0	0
2114304GT	Rv1866	non-syn	0	0	0	3.48	0	0
2115072CA	Rv1866	non-syn	3.81	0	0	0	0	0
2115777CA	Rv1867	non-syn	0	0	3.01	0	0	0
211584GT	Rv0180c	non-syn	0	0	0	0	0	3.23
2115973CA	Rv1867	syn	0	0	0	3.12	0	0
2115976CA	Rv1867	syn	0	0	0	3.1	0	0
2116834GT	Rv1867	non-syn	0	0	0	0	0	3.57
2116909CA	Rv1867	syn	0	0	0	0	0	3.92
211758CA	Rv0180c	non-syn	0	0	0	0	3.1	0
2117945GT	Rv1868	non-syn	3.51	0	0	0	0	0
2118187GT	Rv1868	non-syn	4.76	0	0	0	0	0
2118297GT	Rv1868	syn	0	0	0	0	0	5.26
2118309CA	Rv1868	syn	0	0	0	3.85	0	0
2119451CA	IG_Rv1868_Rv1869c	intergenic	0	0	0	0	0	3.15
2120047CA	Rv1869c	non-syn	0	0	0	3.28	0	0
2120796AT	Rv1870c	non-syn	100	100	99.44	100	100	100
2120988CA	Rv1870c	non-syn	0	0	0	3.1	0	0
2122395CT	Rv1872c	non-syn	100	100	99.09	100	100	100
2122580GT	Rv1872c	non-syn	0	0	0	0	0	4.82
2122625GA	Rv1872c	non-syn	100	100	99.37	100	100	100
2123396GT	Rv1873	non-syn	0	0	0	0	0	3.25
2123465GT	Rv1873	non-syn	0	0	0	3.52	0	0
212391GT	Rv0181c	syn	3.36	0	0	0	0	0
2124982CA	IG_Rv1875_Rv1876	intergenic	0	0	0	3.2	0	0
2125588CA	Rv1876	syn	0	3.14	0	0	0	0
2125633GT	Rv1876	non-syn	0	0	0	0	0	3.23
2125708CA	Rv1876	syn	0	0	0	0	0	3.33
2126220CA	Rv1877	non-syn	3.57	0	0	0	0	0
2126410GT	Rv1877	syn	0	0	0	0	0	4.55
2126864CA	Rv1877	non-syn	0	0	0	3.39	0	0
2127011TG	Rv1877	non-syn	25.23	8.81	44.19	28.47	100	100
212716CA	Rv0181c	non-syn	3.05	0	0	0	0	0
2128372GA	Rv1878	syn	100	99.28	100	100	100	100
2128543CA	Rv1878	non-syn	0	0	3.76	0	0	0
2128624GT	Rv1878	syn	0	0	3.03	0	0	0
2129171CA	Rv1878	non-syn	0	0	0	3.48	0	0
2129180GT	Rv1878	non-syn	0	0	0	3.42	0	0
2129281AC	Rv1878	syn	99.35	100	99.57	100	100	100
2129383GT	Rv1879	non-syn	3.25	0	0	0	0	0
2130529GA	IG_Rv1879_Rv1880c	intergenic	100	100	100	100	100	100
2130643CA	Rv1880c	syn	0	0	0	3.57	0	0
2130810GT	Rv1880c	non-syn	0	0	0	3.39	0	0
2131015GT	Rv1880c	non-syn	0	0	0	0	0	3.48
213147CA	Rv0182c	non-syn	100	100	100	100	100	100
2131620CA	Rv1880c	non-syn	0	3.28	0	0	0	0
2132245GT	Rv1881c	non-syn	3.25	0	0	0	0	0
2132640GC	Rv1882c	syn	15.22	8.94	53.59	28.57	100	100
213281CT	Rv0182c	non-syn	100	99.44	100	100	100	100
2132894GT	Rv1882c	non-syn	3.1	0	0	0	0	0
2134218CA	Rv1884c	non-syn	3.38	0	0	0	0	0
2134259CT	Rv1884c	syn	0	0	0	0	0	3.42
2134709GT	Rv1885c	non-syn	0	0	0	0	0	7.89
2135154GT	Rv1886c	syn	100	99.47	99.46	100	100	100
2135333GT	Rv1886c	non-syn	0	0	3.17	0	0	0
2135592AG	Rv1886c	syn	0	0	0	0	3.06	0
2135682GT	Rv1886c	syn	0	0	3.92	0	0	0
2136328CA	Rv1887	non-syn	0	0	0	0	0	3.05
2136609GT	Rv1887	non-syn	0	0	3.73	0	0	0
2138436AG	IG_Rv1888c_Rv1888A	intergenic	100	100	100	99.42	100	100
2138453CT	Rv1888A	syn	99.01	100	99.12	100	100	100
2138828CA	Rv1889c	non-syn	0	0	0	0	3.08	0
2139234GT	Rv1890c	non-syn	0	0	0	0	0	3.23
2141089CA	Rv1894c	non-syn	3.42	0	0	0	0	0
2141140CA	Rv1894c	non-syn	0	0	0	3.15	0	0
2141212GT	Rv1894c	non-syn	0	0	3.7	0	0	0
2141261CA	Rv1894c	syn	0	0	0	0	0	5.97
2141564GT	Rv1894c	syn	0	0	0	4.72	0	0
214174GT	Rv0183	syn	3.85	0	0	0	0	0
2142210GT	IG_Rv1894c_Rv1895	intergenic	0	0	0	3.08	0	0
2142266CA	IG_Rv1894c_Rv1895	intergenic	100	100	99.3	100	100	100
214257GT	Rv0183	non-syn	3.54	0	0	0	0	0
2142624CA	Rv1895	non-syn	0	3.03	0	0	0	0
2143561GT	Rv1896c	non-syn	0	0	0	0	0	4
2143649GT	Rv1896c	non-syn	3.1	0	0	0	0	0
2143726CA	Rv1896c	non-syn	3.97	0	0	0	0	0
2144833CA	Rv1897c	non-syn	0	3.55	0	0	0	0
2145093GT	Rv1898	non-syn	0	0	3.54	0	0	0
2146258GT	Rv1900c	non-syn	0	3.6	0	0	0	0
2147228CA	Rv1900c	non-syn	0	3.5	0	0	0	0
2147620GT	Rv1900c	non-syn	0	0	0	3.07	0	0
2147809CA	Rv1901	non-syn	0	0	0	0	3.85	0
2148126GA	Rv1901	syn	0	0	0	0	0	5
2148769CA	Rv1901	non-syn	0	0	0	0	0	5.19
2148926CA	Rv1901	non-syn	0	0	0	3.23	0	0
2149114GT	Rv1902c	syn	0	0	0	3.82	0	0
214980CA	Rv0184	non-syn	0	3.03	0	0	0	0
2151222TG	Rv1904	non-syn	100	99.52	98.5	98.25	99.48	100
2151678TG	Rv1905c	non-syn	100	100	100	100	99.35	100
2154065CA	Rv1908c	non-syn	0	0	0	0	0	4
2154341CA	Rv1908c	non-syn	0	0	0	0	3.33	0
2155168CG	Rv1908c	non-syn	100	100	99.49	99.32	100	100
2156043CA	Rv1908c	syn	0	0	0	0	0	3.2
2156299CA	Rv1909c	syn	3.08	0	0	0	0	0
2156311GA	Rv1909c	syn	0	0	0	0	0	3.31
2156618GC	IG_Rv1909c_Rv1910c	intergenic	75.19	90.68	54.89	65.84	0	0
215680CA	Rv0184	non-syn	0	0	3.64	0	0	0
2156868TG	Rv1910c	syn	99.01	98.37	98.69	100	99.31	100
2157350GT	IG_Rv1910c_Rv1911c	intergenic	3.15	0	0	0	0	0
2158514CA	Rv1912c	non-syn	0	0	0	0	0	3.67
2158726CT	Rv1912c	syn	0	0	0	0	0	4
215872GT	Rv0185	non-syn	0	0	0	0	3.25	0
215977CT	Rv0185	non-syn	100	100	100	100	100	100
2159893GT	Rv1913	non-syn	0	0	0	4.21	0	0
2160614GC	Rv1915	non-syn	0	0	0	0	0	6.32
2161067GT	Rv1915	non-syn	0	3.05	0	0	0	0
2161625CA	Rv1916	syn	0	0	3.2	0	0	0
2161686CT	Rv1916	non-syn	0	0	0	0	0	10
2162090CA	Rv1916	non-syn	0	0	0	0	0	3.77
2162425CA	Rv1916	non-syn	0	0	0	3.12	0	0
216260GT	IG_Rv0185_Rv0186	intergenic	0	0	0	0	0	4.42
216970GT	Rv0186	non-syn	0	0	0	0	0	3.51
2171615CA	IG_Rv1919c_Rv1920	intergenic	0	0	0	3.18	0	0
2172090GT	Rv1920	syn	0	0	0	0	0	3.08
2172093CA	Rv1920	non-syn	3.39	0	0	0	0	0
2172380AC	Rv1920	non-syn	99.08	100	100	99.21	100	100
2172596GT	Rv1921c	syn	0	0	0	0	0	3.28
2172734GT	Rv1921c	non-syn	0	3.23	0	0	0	0
2172745GT	Rv1921c	non-syn	0	3.33	0	0	0	0
2172976CA	Rv1921c	non-syn	3.51	0	0	0	0	0
2173006GT	Rv1921c	non-syn	0	0	0	0	0	3.25
2173491GT	Rv1921c	non-syn	0	0	3.23	0	0	0
2173860AC	IG_Rv1921c_Rv1922	intergenic	99.19	99.48	99.47	100	100	100
2174363GT	Rv1922	syn	0	0	3.85	0	0	0
2175074GT	Rv1922	syn	0	0	0	0	0	5.88
2176025GT	Rv1923	non-syn	0	0	0	0	0	3.2
217620GT	Rv0186	non-syn	0	0	3.68	0	0	0
2176321CA	Rv1923	syn	5	0	0	0	0	0
2177073CT	IG_Rv1924c_Rv1925	intergenic	100	99.61	99.16	99.6	100	100
2177287GC	Rv1925	syn	0	0	0	0	0	3.1
2177366CT	Rv1925	non-syn	100	100	100	100	99.05	100
2179298CA	Rv1926c	non-syn	0	0	0	0	0	4.65
2179825GC	Rv1927	non-syn	97.96	100	100	98.86	100	100
2179888CA	Rv1927	non-syn	0	0	0	0	0	4.44
21819CA	Rv0018c	non-syn	100	100	100	100	100	100
2182025CA	Rv1930c	non-syn	0	0	0	0	3.54	0
2183678CT	Rv1932	non-syn	0	0	0	0	0	4.65
2183965GT	Rv1933c	non-syn	0	0	0	0	0	3.23
218398CA	Rv0186A	non-syn	3.64	0	0	0	0	0
2184350GT	Rv1933c	non-syn	0	3.25	0	0	0	0
2184536GT	Rv1933c	non-syn	0	0	3.23	3.48	0	0
2184821TG	Rv1933c	non-syn	0	0	0	0	3.33	0
2184908CA	Rv1933c	non-syn	0	0	0	3.38	0	0
2185263CA	Rv1934c	non-syn	0	0	0	3.01	0	0
2185674AG	Rv1934c	non-syn	100	100	99.24	100	99.34	100
2187587GC	Rv1936	non-syn	100	100	99.53	100	100	100
218781CA	Rv0187	non-syn	0	0	0	0	0	4.04
2188606CA	Rv1937	syn	0	0	3.11	0	0	0
2189229GT	Rv1937	non-syn	0	3.03	0	0	0	0
2191331GT	Rv1938	non-syn	0	4.29	0	0	0	0
2191388GT	Rv1938	non-syn	0	0	3.15	0	0	0
2191452CA	Rv1938	non-syn	0	0	0	0	3.23	0
2191498GT	Rv1938	non-syn	100	100	99.36	99.21	99.3	100
2191635GT	Rv1938	non-syn	80.37	92.05	43.98	69.08	0	0
2193484CA	Rv1940	syn	0	0	0	0	0	5.26
2194266GT	Rv1941	syn	0	0	0	3.36	0	0
2194583GT	IG_Rv1941_Rv1942c	intergenic	0	0	2.22	0	0	3.1
219760CA	Rv0188	non-syn	0	1.53	3.06	0	0	0
2197952CA	Rv1946c	non-syn	0	0	0	0	3.14	0
2199416GA	Rv1949c	non-syn	100	99.32	100	100	100	100
2200814CA	Rv1952	non-syn	0	0	0	3.1	0	0
22022TG	Rv0018c	non-syn	3.77	0	0	0	0	0
2202367CA	Rv1956	non-syn	0	0	0	0	0	3.48
2202500CT	Rv1956	syn	100	100	98.86	100	100	100
2203034CA	Rv1958c	non-syn	0	0	0	3.1	0	0
2203073CA	Rv1958c	non-syn	0	0	0	0	0	3.28
2203292GT	Rv1958c	non-syn	3.23	0	0	0	0	0
2204024AC	Rv1960c	non-syn	3.25	0	0	0	0	0
2205288CA	Rv1962A	non-syn	3.79	0	0	0	0	0
2205550AG	IG_Rv1962A_Rv1963c	intergenic	12.64	8.27	45.89	27.23	99.57	100
2205607CA	Rv1963c	non-syn	0	0	0	0	0	3.48
2205814CA	Rv1963c	non-syn	0	0	3.42	0	0	0
2207592TC	IG_Rv1963c_Rv1964	intergenic	0	3.15	1.76	0	1.98	5.63
2207744GT	Rv1964	syn	0	0	0	3.08	0	0
2208043GT	Rv1964	non-syn	0	0	0	3.6	0	0
2208280CA	Rv1964	non-syn	4.13	0	0	0	0	0
220935GT	Rv0189c	syn	6.94	0	0	0	0	0
2209540GT	Rv1966	non-syn	0	0	0	0	0	5
2210194GT	Rv1966	non-syn	0	0	0	0	3.21	0
2210368GT	Rv1966	non-syn	0	3.01	0	0	0	0
2210745TG	Rv1967	non-syn	16.67	7.25	46.36	27.47	100	100
2211915CA	Rv1968	non-syn	0	0	3.25	0	0	0
2212172CA	Rv1968	non-syn	0	0	3.85	0	0	0
2213965GC	Rv1969	non-syn	0	0	3.25	0	0	0
2215039GT	Rv1970	non-syn	0	0	0	0	0	3.85
2215324TC	Rv1971	non-syn	0	23.53	0	0	0	0
2215618CA	Rv1971	non-syn	0	0	0	0	0	4.76
2215821GT	Rv1971	non-syn	0	0	3.57	0	0	0
2216530CA	Rv1971	non-syn	3.39	0	0	0	0	0
2216776GT	Rv1972	non-syn	0	0	0	0	0	6.9
2216963CG	Rv1972	non-syn	100	100	99.39	100	100	100
2217606TG	Rv1973	non-syn	0	0	0	0	3.05	0
2217643CA	Rv1973	syn	0	0	0	0	3.15	0
2218012GA	Rv1974	syn	100	100	100	100	100	100
2219918GT	Rv1977	syn	0	0	0	0	3.12	0
2220965GA	Rv1978	non-syn	0	0	4.71	0	0	0
2221051GT	Rv1978	non-syn	0	0	0	3.77	0	0
2221584GC	Rv1978	non-syn	100	100	100	100	100	100
2222308CT	Rv1979c	non-syn	100	99.55	100	98.93	100	100
2222912CT	Rv1979c	non-syn	0	0	0	0	0	3.12
2223355CA	Rv1980c	syn	0	0	0	0	0	3.51
2225365TC	IG_Rv1981c_Rv1982c	intergenic	99.38	100	98.96	98.48	100	100
2225437GA	Rv1982c	syn	0	35.35	0	0	0	0
2226240CA	IG_Rv1982A_Rv1983	intergenic	0	0	0	0	0	5
2228396CA	Rv1984c	non-syn	0	0	0	3.31	0	0
222925GA	Rv0191	non-syn	100	100	100	100	99.33	100
2229714GT	Rv1985c	syn	0	0	0	0	0	4.26
2230045GA	Rv1986	non-syn	100	100	100	100	100	100
2230239GT	Rv1986	non-syn	0	4.22	0	0	0	0
2230922GT	IG_Rv1986_Rv1987	intergenic	0	0	0	0	0	3.2
2231486GA	IG_Rv1987_Rv1988	intergenic	100	100	100	98.86	100	100
2231946GT	Rv1988	non-syn	0	0	0	0	3.08	0
2232222CA	IG_Rv1988_Rv1989c	intergenic	0	3.7	0	0	0	0
2232462CA	IG_Rv1988_Rv1989c	intergenic	3.05	0	0	0	0	0
223263GT	Rv0191	non-syn	0	0	3.55	0	0	0
2232889GT	Rv1989c	non-syn	0	0	0	0	0	3.96
2233106GT	Rv1989c	non-syn	3.1	0	0	0	0	0
2234243CA	IG_Rv1990A_Rv1991c	intergenic	0	0	0	0	0	3.39
223476GT	Rv0191	non-syn	3.64	0	0	0	0	0
2235022GT	Rv1992c	non-syn	3.36	0	0	0	0	0
2235087GA	Rv1992c	syn	100	100	100	100	100	100
2236310CA	Rv1992c	non-syn	0	0	0	0	3.25	0
2236929CA	Rv1992c	non-syn	0	0	0	0	3.52	0
223703GT	Rv0192A	non-syn	0	0	3.92	0	0	0
2237430CA	Rv1993c	non-syn	5.71	0	0	0	0	0
223752GC	Rv0192A	non-syn	98.46	100	100	100	99.09	100
2243034GT	Rv1998c	non-syn	100	100	100	100	99.57	100
2244421GT	Rv1999c	non-syn	99.02	99.25	99.35	100	100	96.7
2245601CA	Rv2000	syn	3.25	0	0	0	0	0
2245864CA	Rv2000	non-syn	99.07	100	100	100	100	100
2246960CG	Rv2001	syn	100	99.29	100	100	98.68	100
2248395GT	Rv2002	non-syn	0	0	0	3.54	0	0
2248542CA	IG_Rv2002_Rv2003c	intergenic	0	0	0	0	0	3.74
2251605GA	Rv2005c	syn	100	99.23	100	99.18	100	100
2253822CG	Rv2006	syn	87.69	92.91	53.19	73.95	0	0
2254022CA	Rv2006	non-syn	0	0	3.09	0	0	0
2254602GT	Rv2006	syn	0	0	0	0	0	3.08
2254738CT	Rv2006	non-syn	0	0	0	0	0	4.12
2254803CA	Rv2006	syn	0	0	0	0	0	3.48
2256283GT	Rv2007c	non-syn	0	0	0	0	0	3.45
225668TC	Rv0193c	non-syn	100	99.35	100	99.38	100	100
225741GT	Rv0193c	non-syn	3.15	0	0	0	0	0
225764CA	Rv0193c	non-syn	0	0	0	0	0	3.31
2258802GT	IG_Rv2010_Rv2011c	intergenic	0	0	0	0	0	4
2259816GA	Rv2012	non-syn	88.12	91.28	54.17	68.89	0	0
226169GT	Rv0193c	non-syn	3.33	0	0	0	0	0
2263115GT	IG_Rv2015c_Rv2016	intergenic	0	3.88	0	0	0	0
2263593CA	Rv2016	syn	0	0	0	3.48	0	0
2265414CA	Rv2018	non-syn	0	0	0	3.12	0	0
2267015TC	Rv2021c	syn	100	99.48	99.4	100	100	100
2267125TC	Rv2022c	syn	11.49	11.5	50.83	33.97	100	98.82
2268433CA	Rv2023A	non-syn	100	100	100	99.48	99.56	100
2268627GC	Rv2023A	non-syn	99.29	99.42	99.32	99.69	99.44	100
2268721AG	Rv2024c	non-syn	0	2.43	0	1.94	3.45	0
2268726CG	Rv2024c	syn	6.67	5.45	6.74	5.68	5.5	11.63
2269118GT	Rv2024c	non-syn	0	0	0	3.01	0	0
2269545GA	Rv2024c	syn	100	99.35	100	99.34	99.42	100
2269657GT	Rv2024c	non-syn	0	0	3.85	0	0	0
2270672GT	IG_Rv2024c_Rv2025c	intergenic	0	0	0	0	0	6.45
2270932AG	Rv2025c	syn	0	0	0	0	4.42	0
2270972CT	Rv2025c	syn	0	0	4.59	0	0	0
2271636GT	Rv2025c	non-syn	0	0	0	0	0	5.06
2271734GT	Rv2025c	non-syn	0	0	0	0	0	4.4
2274904CA	Rv2028c	non-syn	0	0	0	3.17	0	0
2275530GT	Rv2029c	non-syn	0	0	3.23	0	0	0
2275679CA	Rv2029c	non-syn	3.68	0	0	0	0	0
2276483CA	Rv2030c	non-syn	3.39	0	0	0	0	0
2276578GT	Rv2030c	non-syn	0	0	0	0	0	3.74
2277791GT	Rv2030c	syn	0	0	0	0	0	4.88
2278092GT	Rv2030c	non-syn	0	0	0	0	0	5.13
2279712GT	Rv2032	non-syn	0	3.31	0	0	0	0
2280717GT	Rv2033c	syn	0	0	0	0	0	5.88
2282376TC	Rv2036	non-syn	97.67	100	100	100	99.32	100
2282377TC	Rv2036	syn	100	98.73	99.24	100	100	100
[truncated: 4,023 more rows]

## Sheet: Fig3B
SNP	Antibiotic	Sample	Freq
katG S315T	INH	C	100
katG S315T	INH	N	100
katG S315T	INH	S	100
katG S315T	INH	I	100
katG S315T	INH	E	99.49
katG S315T	INH	H	99.33
fabG1 prom.	INH	C	84.81
fabG1 prom.	INH	N	0
fabG1 prom.	INH	S	0
fabG1 prom.	INH	I	94.52
fabG1 prom.	INH	E	55.19
fabG1 prom.	INH	H	65.75
pncA G132D	PZ	C	81.63
pncA G132D	PZ	N	0
pncA G132D	PZ	S	0
pncA G132D	PZ	I	91.67
pncA G132D	PZ	E	39.71
pncA G132D	PZ	H	68.33
embB Y334H	EMB	C	78.83
embB Y334H	EMB	N	0
embB Y334H	EMB	S	0
embB Y334H	EMB	I	91.19
embB Y334H	EMB	E	41.81
embB Y334H	EMB	H	57.71
embB G406S	EMB	C	10.83
embB G406S	EMB	N	100
embB G406S	EMB	S	100
embB G406S	EMB	I	9.36
embB G406S	EMB	E	42.86
embB G406S	EMB	H	35.53
gyrA D94G	FQ	C	100
gyrA D94G	FQ	N	99.05
gyrA D94G	FQ	S	100
gyrA D94G	FQ	I	100
gyrA D94G	FQ	E	99.36
gyrA D94G	FQ	H	99.35
rpoB S450L	RIF	C	99.06
rpoB S450L	RIF	N	100
rpoB S450L	RIF	S	100
rpoB S450L	RIF	I	99.41
rpoB S450L	RIF	E	100
rpoB S450L	RIF	H	100
rpsL K43R	STR	C	12.58
rpsL K43R	STR	N	99.5
rpsL K43R	STR	S	100
rpsL K43R	STR	I	9.31
rpsL K43R	STR	E	42.7
rpsL K43R	STR	H	30.22
rpsL K88R	STR	C	84.24
rpsL K88R	STR	N	0
rpsL K88R	STR	S	0
rpsL K88R	STR	I	89.73
rpsL K88R	STR	E	46.41
rpsL K88R	STR	H	72.77
eis prom.	KAN	C	11.43
eis prom.	KAN	N	100
eis prom.	KAN	S	100
eis prom.	KAN	I	6.57
eis prom.	KAN	E	42.92
eis prom.	KAN	H	29.94
IG Rv1315	KAN/AMK/CPR	C	84.06
IG Rv1315	KAN/AMK/CPR	N	0
IG Rv1315	KAN/AMK/CPR	S	0
IG Rv1315	KAN/AMK/CPR	I	85.53
IG Rv1315	KAN/AMK/CPR	E	43.9
IG Rv1315	KAN/AMK/CPR	H	67.44

## Sheet: Fig3C
SNP	Dynamic	Sample	Freq
1023883GA	ascending	C	10.66
1154618CT	ascending	C	14.73
1161026GA	ascending	C	14.61
1203693CT	ascending	C	15
1272899TG	ascending	C	13.04
1409474GT	ascending	C	4.92
143120CA	ascending	C	13.4
1483548AG	ascending	C	7.38
1584762GA	ascending	C	8.65
1668082GC	ascending	C	18.94
1710601TA	ascending	C	15.56
1838646CT	ascending	C	17.59
2099129CT	ascending	C	12.12
2132640GC	ascending	C	15
2205550AG	ascending	C	12.22
2267125TC	ascending	C	11.49
2289009CT	ascending	C	13.61
2392289GA	ascending	C	11.88
2422061AG	ascending	C	5.38
2544135AC	ascending	C	15.31
2569288GC	ascending	C	14.95
2604740AG	ascending	C	11.45
2649405TA	ascending	C	18.82
2678122GC	ascending	C	19
2715342CT	resistance	C	11.43
2880570GC	ascending	C	11.76
2908357GA	ascending	C	17.8
2954197GA	ascending	C	16.3
3014343CT	ascending	C	16.53
3086731AG	ascending	C	7.33
3166674AC	ascending	C	15.11
3566107CA	ascending	C	18.82
4017448GA	ascending	C	12.75
4086GT	ascending	C	10.62
4216783AC	ascending	C	17.29
4247729GA	resistance	C	10.83
4280254GT	ascending	C	13.67
4321479GA	ascending	C	16.2
4349982GT	ascending	C	12.82
4399683CG	ascending	C	11.76
527895TC	ascending	C	15.45
656515TC	ascending	C	9.2
751999CT	ascending	C	9.77
762312GA	ascending	C	13.22
781687AG	resistance	C	12.58
826756CT	ascending	C	8.96
854604CT	ascending	C	11.94
1040358TC	descending	C	85.71
1072163CT	descending	C	87.61
122353AG	descending	C	86.11
1364706GA	descending	C	83.45
146420CT	descending	C	81.48
148481CA	descending	C	83.11
1560291AT	descending	C	84.72
1647460CA	descending	C	85.94
1654730TG	descending	C	87.2
1739559TC	descending	C	83.76
1887060CG	descending	C	84.62
1953091TC	descending	C	87.96
2095716CT	descending	C	81.36
2191635GT	descending	C	81.08
2253822CG	descending	C	87.5
2288847CT	resistance	C	81.63
2343075GC	descending	C	78.12
2469561CG	descending	C	81.25
2513645GA	descending	C	83.02
2530232GA	descending	C	83.33
2665145GA	descending	C	78.99
2696078GA	descending	C	89.9
2772186GA	descending	C	88.46
2913009TC	descending	C	91.09
2949298TC	descending	C	81.15
2990976AC	descending	C	82.95
3087532CA	descending	C	80.16
3143396TC	descending	C	81.45
3265989GA	descending	C	80.22
3309297TC	descending	C	90.14
3414230GA	descending	C	85.23
3485428CT	descending	C	89.08
4042218GA	descending	C	85.8
4068468CA	descending	C	83.75
4195366AG	descending	C	83.33
4231433AG	descending	C	85.59
4274541CA	descending	C	86.81
4307183TG	descending	C	79.61
4338331CT	descending	C	85.83
555366CT	descending	C	83.02
617829AG	descending	C	86.78
764817TG	descending	C	81.03
781822AG	resistance	C	84.24
853231CT	descending	C	82.31
892272GA	descending	C	78.72
922417CT	descending	C	84.3
980206AG	descending	C	86.15
1066921GT	descending	C	88.89
1174114AT	descending	C	79.61
1410790CT	descending	C	86.27
1577033TG	descending	C	80.49
1653509GA	descending	C	86.67
1728603CT	descending	C	87.62
2259816GA	descending	C	88.68
2472610CT	descending	C	83.81
2739952GC	descending	C	84.38
285751CT	descending	C	91.59
295731TC	descending	C	85.53
298024GT	descending	C	88.68
3136908GA	descending	C	81.4
3307746AG	descending	C	85.26
3472752GA	descending	C	84.92
3543031GA	descending	C	85
3587925TC	descending	C	87.7
3612229GA	descending	C	86.11
4136558AG	descending	C	86.41
4243221CT	resistance	C	85
580448GC	descending	C	83.72
766645AC	descending	C	82.02
1130195CT	ascending	C	14.66
2945649TC	ascending	C	6.14
3697016GC	ascending	C	19.75
4221544TC	ascending	C	8.72
4221565GC	ascending	C	6.8
4221591CG	ascending	C	7.35
4221619GA	ascending	C	8.66
1056464CT	descending	C	78.01
1187801TC	descending	C	75
1473246AG	resistance	C	84.06
1673425CT	resistance	C	84.81
2156618GC	descending	C	74.63
3215861TC	descending	C	78.87
4085767TC	descending	C	78.33
817527GT	descending	C	81.72
932795GA	descending	C	74.77
1480174CG	unassigned	C	7.38
1480184GA	unassigned	C	5.88
1480189CG	unassigned	C	6.72
1480197GC	unassigned	C	6.77
1480204CT	unassigned	C	5.97
1480705CT	unassigned	C	0
1625346TG	unassigned	C	4.67
3841780AC	unassigned	C	3.5
71584CG	unassigned	C	7.89
1480176GT	unassigned	C	7.64
1480195GT	unassigned	C	6.57
1480205GA	unassigned	C	6.67
1480243TA	unassigned	C	15.38
1644368TA	unassigned	C	7.35
745196CG	unassigned	C	5
1102410CT	descending	C	86.79
1767641CT	descending	C	90.83
2668467GA	descending	C	87.1
3356135AC	descending	C	88.79
4238675CT	descending	C	89.15
645828AG	descending	C	87.16
982536GA	descending	C	83.65
1035426TG	ascending	C	11.21
1353462GA	ascending	C	15.15
2102417GA	ascending	C	11.24
2210745TG	ascending	C	16.18
2335638TC	ascending	C	7.08
2468180GA	ascending	C	20.62
2904110CG	ascending	C	12.71
3031090GA	ascending	C	15.62
4404231AC	ascending	C	12.89
886661CT	ascending	C	17.17
1155884TC	ascending	C	13.25
1482185CT	ascending	C	22.88
1947325TC	ascending	C	11.32
2127011TG	ascending	C	25.44
2487024CT	ascending	C	18.4
254705AG	ascending	C	13.51
2964454CT	ascending	C	21.05
3109512GA	ascending	C	27.16
3161858TG	ascending	C	13.76
3557244CG	ascending	C	11.31
3610335GT	ascending	C	16.44
4175847GA	ascending	C	13.73
4243346AG	ascending	C	24.17
4338371TG	ascending	C	12.35
762011GA	ascending	C	17.59
2251605GA	shared	C	97.98
2631371CT	shared	C	98.65
4138377GA	shared	C	97.84
4284429GA	shared	C	96.57
1254147CG	ascending	C	13.41
2498373GC	ascending	C	22.12
3203157CT	ascending	C	14.66
3521253GA	ascending	C	8.09
3575099GA	ascending	C	12.5
4367633TC	ascending	C	15
2517129AG	ascending	C	0
4221559TC	ascending	C	6.34
4221609GC	ascending	C	8
2078967CA	ascending	C	21.69
895164GA	ascending	C	19.05
katG S315T	resistance	C	100
gyrA D94G	resistance	C	100
rpoB S450L	resistance	C	99.06
1023883GA	ascending	E	50.94
1154618CT	ascending	E	48.3
1161026GA	ascending	E	42.28
1203693CT	ascending	E	50.29
1272899TG	ascending	E	44.72
1409474GT	ascending	E	48
143120CA	ascending	E	44
1483548AG	ascending	E	48.7
1584762GA	ascending	E	47.86
1668082GC	ascending	E	48.97
1710601TA	ascending	E	54.29
1838646CT	ascending	E	48.72
2099129CT	ascending	E	46.63
2132640GC	ascending	E	51.83
2205550AG	ascending	E	45.64
2267125TC	ascending	E	48.13
2289009CT	ascending	E	50.28
2392289GA	ascending	E	45.17
2422061AG	ascending	E	56.38
2544135AC	ascending	E	46.4
2569288GC	ascending	E	50.31
2604740AG	ascending	E	48.26
2649405TA	ascending	E	52.81
2678122GC	ascending	E	42.44
2715342CT	resistance	E	42.92
2880570GC	ascending	E	45.11
2908357GA	ascending	E	47.93
2954197GA	ascending	E	49
3014343CT	ascending	E	47.44
3086731AG	ascending	E	46.7
3166674AC	ascending	E	45.59
3566107CA	ascending	E	41.43
4017448GA	ascending	E	44.74
4086GT	ascending	E	44.17
4216783AC	ascending	E	48.82
4247729GA	resistance	E	42.86
4280254GT	ascending	E	45.54
4321479GA	ascending	E	50.43
4349982GT	ascending	E	50.57
4399683CG	ascending	E	43.01
527895TC	ascending	E	42.45
656515TC	ascending	E	42.19
751999CT	ascending	E	43.14
762312GA	ascending	E	42.19
781687AG	resistance	E	42.7
826756CT	ascending	E	41.67
854604CT	ascending	E	47.47
1040358TC	descending	E	48.53
1072163CT	descending	E	54.29
122353AG	descending	E	44.77
1364706GA	descending	E	54.75
146420CT	descending	E	52.46
148481CA	descending	E	51.75
1560291AT	descending	E	55.79
1647460CA	descending	E	55.56
1654730TG	descending	E	51.93
1739559TC	descending	E	57.14
1887060CG	descending	E	53.85
1953091TC	descending	E	47.2
2095716CT	descending	E	56.34
2191635GT	descending	E	45.24
2253822CG	descending	E	52.54
2288847CT	resistance	E	39.71
2343075GC	descending	E	48
2469561CG	descending	E	54.2
2513645GA	descending	E	50.42
2530232GA	descending	E	40.41
2665145GA	descending	E	49.4
2696078GA	descending	E	55.15
2772186GA	descending	E	57.59
2913009TC	descending	E	46.59
2949298TC	descending	E	41.03
2990976AC	descending	E	58.04
3087532CA	descending	E	50.73
3143396TC	descending	E	51.19
3265989GA	descending	E	57.03
3309297TC	descending	E	49.11
3414230GA	descending	E	44.5
3485428CT	descending	E	46.84
4042218GA	descending	E	58.47
4068468CA	descending	E	54.63
4195366AG	descending	E	49.48
4231433AG	descending	E	54.49
4274541CA	descending	E	55.26
4307183TG	descending	E	54.41
4338331CT	descending	E	58.09
555366CT	descending	E	54.68
617829AG	descending	E	51.66
764817TG	descending	E	52.1
781822AG	resistance	E	46.41
853231CT	descending	E	48.94
892272GA	descending	E	55.8
922417CT	descending	E	51.85
980206AG	descending	E	47.88
1066921GT	descending	E	59.03
1174114AT	descending	E	68.7
1410790CT	descending	E	50.69
1577033TG	descending	E	50.86
1653509GA	descending	E	50.78
1728603CT	descending	E	61.33
2259816GA	descending	E	53.95
2472610CT	descending	E	55.97
2739952GC	descending	E	52.24
285751CT	descending	E	60.26
295731TC	descending	E	49.73
298024GT	descending	E	62.81
3136908GA	descending	E	59.65
3307746AG	descending	E	54.21
3472752GA	descending	E	53.49
3543031GA	descending	E	66.97
3587925TC	descending	E	62.19
3612229GA	descending	E	62.76
4136558AG	descending	E	63.01
4243221CT	resistance	E	63.1
580448GC	descending	E	55.38
766645AC	descending	E	52.15
1130195CT	ascending	E	36.28
2945649TC	ascending	E	41.52
3697016GC	ascending	E	32.64
4221544TC	ascending	E	32.18
4221565GC	ascending	E	29.89
4221591CG	ascending	E	31.14
4221619GA	ascending	E	39.46
1056464CT	descending	E	53.01
1187801TC	descending	E	52.47
1473246AG	resistance	E	43.9
1673425CT	resistance	E	55.19
2156618GC	descending	E	54.3
3215861TC	descending	E	50
4085767TC	descending	E	56.49
817527GT	descending	E	43.57
932795GA	descending	E	48.15
1480174CG	unassigned	E	12.56
1480184GA	unassigned	E	11.6
1480189CG	unassigned	E	11.86
1480197GC	unassigned	E	12.28
1480204CT	unassigned	E	12.65
1480705CT	unassigned	E	5.26
1625346TG	unassigned	E	4.48
3841780AC	unassigned	E	5.25
71584CG	unassigned	E	13.85
1480176GT	unassigned	E	13.64
1480195GT	unassigned	E	12.07
1480205GA	unassigned	E	12.96
1480243TA	unassigned	E	15.96
1644368TA	unassigned	E	9.64
745196CG	unassigned	E	4.39
1102410CT	descending	E	55.56
1767641CT	descending	E	55.36
2668467GA	descending	E	58.87
3356135AC	descending	E	56.25
4238675CT	descending	E	45.36
645828AG	descending	E	52.5
982536GA	descending	E	46.01
1035426TG	ascending	E	50.35
1353462GA	ascending	E	47.14
2102417GA	ascending	E	50.97
2210745TG	ascending	E	45.54
2335638TC	ascending	E	42.86
2468180GA	ascending	E	50.72
2904110CG	ascending	E	48.75
3031090GA	ascending	E	41.9
4404231AC	ascending	E	45.77
886661CT	ascending	E	43.66
1155884TC	ascending	E	44.2
1482185CT	ascending	E	40.19
1947325TC	ascending	E	40
2127011TG	ascending	E	42.64
2487024CT	ascending	E	36.44
254705AG	ascending	E	38.56
2964454CT	ascending	E	46.25
3109512GA	ascending	E	38.05
3161858TG	ascending	E	40.25
3557244CG	ascending	E	34.83
3610335GT	ascending	E	35.16
4175847GA	ascending	E	40.74
4243346AG	ascending	E	45.26
4338371TG	ascending	E	37.57
762011GA	ascending	E	43.48
2251605GA	shared	E	96.73
2631371CT	shared	E	92.93
4138377GA	shared	E	95.21
4284429GA	shared	E	96.95
1254147CG	ascending	E	40
2498373GC	ascending	E	47.33
3203157CT	ascending	E	38.52
3521253GA	ascending	E	32.13
3575099GA	ascending	E	34.63
4367633TC	ascending	E	39.15
2517129AG	ascending	E	40.85
4221559TC	ascending	E	28.75
4221609GC	ascending	E	32.43
2078967CA	ascending	E	48.57
895164GA	ascending	E	55.48
katG S315T	resistance	E	99.49
gyrA D94G	resistance	E	99.36
rpoB S450L	resistance	E	100
1023883GA	ascending	H	29.2
1154618CT	ascending	H	38.69
1161026GA	ascending	H	30.22
1203693CT	ascending	H	29.94
1272899TG	ascending	H	25.71
1409474GT	ascending	H	37.5
143120CA	ascending	H	31.78
1483548AG	ascending	H	30.22
1584762GA	ascending	H	24.6
1668082GC	ascending	H	33.11
1710601TA	ascending	H	34.4
1838646CT	ascending	H	30.89
2099129CT	ascending	H	32.91
2132640GC	ascending	H	28.77
2205550AG	ascending	H	27.69
2267125TC	ascending	H	34.42
2289009CT	ascending	H	31.43
2392289GA	ascending	H	31.91
2422061AG	ascending	H	28.71
2544135AC	ascending	H	28.57
2569288GC	ascending	H	29.63
2604740AG	ascending	H	26.71
2649405TA	ascending	H	28.41
2678122GC	ascending	H	31.74
2715342CT	resistance	H	29.94
2880570GC	ascending	H	26.7
2908357GA	ascending	H	34.3
2954197GA	ascending	H	34.8
3014343CT	ascending	H	32.74
3086731AG	ascending	H	30.1
3166674AC	ascending	H	24.38
3566107CA	ascending	H	27.63
4017448GA	ascending	H	25.19
4086GT	ascending	H	27.59
4216783AC	ascending	H	24.43
4247729GA	resistance	H	35.53
4280254GT	ascending	H	27.08
4321479GA	ascending	H	27.51
4349982GT	ascending	H	29.41
4399683CG	ascending	H	21.25
527895TC	ascending	H	32.32
656515TC	ascending	H	26.51
751999CT	ascending	H	33.13
762312GA	ascending	H	27.41
781687AG	resistance	H	30.22
826756CT	ascending	H	26.88
854604CT	ascending	H	29.46
1040358TC	descending	H	70.59
1072163CT	descending	H	72.66
122353AG	descending	H	70.51
1364706GA	descending	H	72.05
146420CT	descending	H	68.09
148481CA	descending	H	63.32
1560291AT	descending	H	64.74
1647460CA	descending	H	69.11
1654730TG	descending	H	71.25
1739559TC	descending	H	67.63
1887060CG	descending	H	65.61
1953091TC	descending	H	64.23
2095716CT	descending	H	68.93
2191635GT	descending	H	68.67
2253822CG	descending	H	73.75
2288847CT	resistance	H	68.33
2343075GC	descending	H	65.17
2469561CG	descending	H	68.85
2513645GA	descending	H	68.46
2530232GA	descending	H	69.13
2665145GA	descending	H	67.92
2696078GA	descending	H	70.59
2772186GA	descending	H	65.69
2913009TC	descending	H	72
2949298TC	descending	H	62.82
2990976AC	descending	H	71.11
3087532CA	descending	H	62.43
3143396TC	descending	H	62.91
3265989GA	descending	H	65.98
3309297TC	descending	H	70.11
3414230GA	descending	H	66.17
3485428CT	descending	H	73.85
4042218GA	descending	H	75.36
4068468CA	descending	H	64.29
4195366AG	descending	H	70.91
4231433AG	descending	H	72.09
4274541CA	descending	H	76.58
4307183TG	descending	H	63.2
4338331CT	descending	H	66.25
555366CT	descending	H	62.5
617829AG	descending	H	62.91
764817TG	descending	H	72.77
781822AG	resistance	H	72.77
853231CT	descending	H	62.94
892272GA	descending	H	63.2
922417CT	descending	H	72.73
980206AG	descending	H	67.65
1066921GT	descending	H	72.85
1174114AT	descending	H	69.75
1410790CT	descending	H	74.17
1577033TG	descending	H	71.17
1653509GA	descending	H	73.5
1728603CT	descending	H	66.49
2259816GA	descending	H	65.71
2472610CT	descending	H	78.22
2739952GC	descending	H	65.58
285751CT	descending	H	64.33
295731TC	descending	H	66.35
298024GT	descending	H	65.75
3136908GA	descending	H	64.52
3307746AG	descending	H	67.96
3472752GA	descending	H	75.16
3543031GA	descending	H	72
3587925TC	descending	H	72.16
3612229GA	descending	H	73.44
4136558AG	descending	H	63.41
4243221CT	resistance	H	62.94
580448GC	descending	H	70.37
766645AC	descending	H	72.52
1130195CT	ascending	H	13.57
2945649TC	ascending	H	18.99
3697016GC	ascending	H	18.67
4221544TC	ascending	H	19.75
4221565GC	ascending	H	18.35
4221591CG	ascending	H	18.35
4221619GA	ascending	H	20
1056464CT	descending	H	63.24
1187801TC	descending	H	68.79
1473246AG	resistance	H	67.44
1673425CT	resistance	H	65.75
2156618GC	descending	H	66
3215861TC	descending	H	60.16
4085767TC	descending	H	71.43
817527GT	descending	H	66.39
932795GA	descending	H	73.19
1480174CG	unassigned	H	7.91
1480184GA	unassigned	H	6
1480189CG	unassigned	H	4.95
1480197GC	unassigned	H	5.39
1480204CT	unassigned	H	5.67
1480705CT	unassigned	H	4.17
1625346TG	unassigned	H	7.19
3841780AC	unassigned	H	4.88
71584CG	unassigned	H	9.73
1480176GT	unassigned	H	6.57
1480195GT	unassigned	H	5.03
1480205GA	unassigned	H	5.24
1480243TA	unassigned	H	9.78
1644368TA	unassigned	H	5.41
745196CG	unassigned	H	7.2
1102410CT	descending	H	61.8
1767641CT	descending	H	68.75
2668467GA	descending	H	61.7
3356135AC	descending	H	68.63
4238675CT	descending	H	69.74
645828AG	descending	H	74.1
982536GA	descending	H	71.53
1035426TG	ascending	H	32.93
1353462GA	ascending	H	24.83
2102417GA	ascending	H	29.79
2210745TG	ascending	H	24.49
2335638TC	ascending	H	32.62
2468180GA	ascending	H	25.42
2904110CG	ascending	H	34.21
3031090GA	ascending	H	32.52
4404231AC	ascending	H	29.55
886661CT	ascending	H	30.15
1155884TC	ascending	H	35.83
1482185CT	ascending	H	38.94
1947325TC	ascending	H	25.58
2127011TG	ascending	H	29.5
2487024CT	ascending	H	32.85
254705AG	ascending	H	25.19
2964454CT	ascending	H	35.44
3109512GA	ascending	H	28.95
3161858TG	ascending	H	36.42
3557244CG	ascending	H	24.79
3610335GT	ascending	H	26.92
4175847GA	ascending	H	25.22
4243346AG	ascending	H	36.36
4338371TG	ascending	H	29.65
762011GA	ascending	H	28.22
2251605GA	shared	H	97.62
2631371CT	shared	H	95.87
4138377GA	shared	H	98.9
4284429GA	shared	H	97.25
1254147CG	ascending	H	29.27
2498373GC	ascending	H	28.12
3203157CT	ascending	H	30
3521253GA	ascending	H	35.22
3575099GA	ascending	H	30.88
4367633TC	ascending	H	27.56
2517129AG	ascending	H	27.54
4221559TC	ascending	H	19.5
4221609GC	ascending	H	17.48
2078967CA	ascending	H	30.56
895164GA	ascending	H	40.29
katG S315T	resistance	H	99.33
gyrA D94G	resistance	H	99.35
rpoB S450L	resistance	H	100
1023883GA	ascending	I	11.18
1154618CT	ascending	I	12.42
1161026GA	ascending	I	7.59
1203693CT	ascending	I	12.45
1272899TG	ascending	I	8.86
1409474GT	ascending	I	9.5
143120CA	ascending	I	6.88
1483548AG	ascending	I	6.48
1584762GA	ascending	I	8.59
1668082GC	ascending	I	9.57
1710601TA	ascending	I	7.85
1838646CT	ascending	I	12.08
2099129CT	ascending	I	7.46
2132640GC	ascending	I	8.74
2205550AG	ascending	I	8.58
2267125TC	ascending	I	11.54
2289009CT	ascending	I	7.44
2392289GA	ascending	I	10.97
2422061AG	ascending	I	7.5
2544135AC	ascending	I	11.94
2569288GC	ascending	I	7.78
2604740AG	ascending	I	5
2649405TA	ascending	I	4.93
2678122GC	ascending	I	10.19
2715342CT	resistance	I	6.57
2880570GC	ascending	I	6.7
2908357GA	ascending	I	6.94
2954197GA	ascending	I	7.79
3014343CT	ascending	I	15.12
3086731AG	ascending	I	9.58
3166674AC	ascending	I	6.84
3566107CA	ascending	I	5.7
4017448GA	ascending	I	7.65
4086GT	ascending	I	8.8
4216783AC	ascending	I	12.63
4247729GA	resistance	I	9.36
4280254GT	ascending	I	12.92
4321479GA	ascending	I	14.34
4349982GT	ascending	I	10.05
4399683CG	ascending	I	11.43
527895TC	ascending	I	12.99
656515TC	ascending	I	7.02
751999CT	ascending	I	7.69
762312GA	ascending	I	10.16
781687AG	resistance	I	9.31
826756CT	ascending	I	8.26
854604CT	ascending	I	6.73
1040358TC	descending	I	88.03
1072163CT	descending	I	92.64
122353AG	descending	I	92.57
1364706GA	descending	I	88.56
146420CT	descending	I	88.5
148481CA	descending	I	86.42
1560291AT	descending	I	93.48
1647460CA	descending	I	89.05
1654730TG	descending	I	90.32
1739559TC	descending	I	85
1887060CG	descending	I	90.48
1953091TC	descending	I	87.01
2095716CT	descending	I	91.12
2191635GT	descending	I	91.86
2253822CG	descending	I	92.46
2288847CT	resistance	I	91.67
2343075GC	descending	I	92.43
2469561CG	descending	I	91.84
2513645GA	descending	I	84.62
2530232GA	descending	I	90.53
2665145GA	descending	I	89.02
2696078GA	descending	I	92.19
2772186GA	descending	I	92.09
2913009TC	descending	I	91.67
2949298TC	descending	I	88.39
2990976AC	descending	I	92.13
3087532CA	descending	I	86.75
3143396TC	descending	I	84.81
3265989GA	descending	I	93.8
3309297TC	descending	I	91.49
3414230GA	descending	I	91.25
3485428CT	descending	I	92.12
4042218GA	descending	I	92.41
4068468CA	descending	I	87.35
4195366AG	descending	I	88.72
4231433AG	descending	I	90.54
4274541CA	descending	I	96.62
4307183TG	descending	I	88.28
4338331CT	descending	I	93.33
555366CT	descending	I	90.7
617829AG	descending	I	89.17
764817TG	descending	I	87.55
781822AG	resistance	I	89.73
853231CT	descending	I	89.2
892272GA	descending	I	92.66
922417CT	descending	I	86.8
980206AG	descending	I	87.5
1066921GT	descending	I	87.95
1174114AT	descending	I	94.35
1410790CT	descending	I	90.66
1577033TG	descending	I	92.48
1653509GA	descending	I	91.67
1728603CT	descending	I	94.17
2259816GA	descending	I	92.52
2472610CT	descending	I	87.76
2739952GC	descending	I	90.48
285751CT	descending	I	90.72
295731TC	descending	I	91.16
298024GT	descending	I	88.46
3136908GA	descending	I	87.79
3307746AG	descending	I	91.77
3472752GA	descending	I	94.29
3543031GA	descending	I	91.89
3587925TC	descending	I	94.94
3612229GA	descending	I	93.33
4136558AG	descending	I	90.97
4243221CT	resistance	I	90
580448GC	descending	I	93.02
766645AC	descending	I	88.59
1130195CT	ascending	I	8.81
2945649TC	ascending	I	8.25
3697016GC	ascending	I	6.09
4221544TC	ascending	I	3.07
4221565GC	ascending	I	2.63
4221591CG	ascending	I	2.55
4221619GA	ascending	I	5.24
1056464CT	descending	I	94.14
1187801TC	descending	I	87.15
1473246AG	resistance	I	85.53
1673425CT	resistance	I	94.52
2156618GC	descending	I	90.38
3215861TC	descending	I	88.65
4085767TC	descending	I	90.07
817527GT	descending	I	90.67
932795GA	descending	I	89.33
1480174CG	unassigned	I	8.37
1480184GA	unassigned	I	7.14
1480189CG	unassigned	I	6.5
1480197GC	unassigned	I	6.15
1480204CT	unassigned	I	6.45
1480705CT	unassigned	I	6
1625346TG	unassigned	I	4.21
3841780AC	unassigned	I	4.81
71584CG	unassigned	I	9.18
1480176GT	unassigned	I	9.76
1480195GT	unassigned	I	6.6
1480205GA	unassigned	I	6.59
1480243TA	unassigned	I	11.35
1644368TA	unassigned	I	5.31
745196CG	unassigned	I	5.59
1102410CT	descending	I	91.98
1767641CT	descending	I	92.23
2668467GA	descending	I	93.21
3356135AC	descending	I	91.04
4238675CT	descending	I	86.08
645828AG	descending	I	92.31
982536GA	descending	I	90.56
1035426TG	ascending	I	13.61
1353462GA	ascending	I	6.88
2102417GA	ascending	I	11.7
2210745TG	ascending	I	7.3
2335638TC	ascending	I	7.46
2468180GA	ascending	I	12.96
2904110CG	ascending	I	6.94
3031090GA	ascending	I	14.05
4404231AC	ascending	I	7.63
886661CT	ascending	I	6.74
1155884TC	ascending	I	9.09
1482185CT	ascending	I	9.87
1947325TC	ascending	I	10.06
2127011TG	ascending	I	8.29
2487024CT	ascending	I	6.17
254705AG	ascending	I	7.23
2964454CT	ascending	I	11.26
3109512GA	ascending	I	9.01
3161858TG	ascending	I	5.79
3557244CG	ascending	I	7.62
3610335GT	ascending	I	6.69
4175847GA	ascending	I	9.79
4243346AG	ascending	I	9.03
4338371TG	ascending	I	7.17
762011GA	ascending	I	7.33
2251605GA	shared	I	97.81
2631371CT	shared	I	98.59
4138377GA	shared	I	95.79
4284429GA	shared	I	99.14
1254147CG	ascending	I	8.93
2498373GC	ascending	I	7.36
3203157CT	ascending	I	9.32
3521253GA	ascending	I	5.72
3575099GA	ascending	I	7.66
4367633TC	ascending	I	11.11
2517129AG	ascending	I	11.7
4221559TC	ascending	I	2.79
4221609GC	ascending	I	4.57
2078967CA	ascending	I	10.79
895164GA	ascending	I	8.19
katG S315T	resistance	I	100
gyrA D94G	resistance	I	100
rpoB S450L	resistance	I	99.41
1023883GA	ascending	N	98.91
1154618CT	ascending	N	100
1161026GA	ascending	N	94.12
1203693CT	ascending	N	99.54
1272899TG	ascending	N	100
1409474GT	ascending	N	100
143120CA	ascending	N	100
1483548AG	ascending	N	99.46
1584762GA	ascending	N	99.21
1668082GC	ascending	N	99.39
1710601TA	ascending	N	100
1838646CT	ascending	N	100
2099129CT	ascending	N	98.77
2132640GC	ascending	N	100
2205550AG	ascending	N	99.58
2267125TC	ascending	N	100
2289009CT	ascending	N	99.54
2392289GA	ascending	N	100
2422061AG	ascending	N	100
2544135AC	ascending	N	100
2569288GC	ascending	N	100
2604740AG	ascending	N	98.67
2649405TA	ascending	N	100
2678122GC	ascending	N	100
2715342CT	resistance	N	100
2880570GC	ascending	N	99
2908357GA	ascending	N	100
2954197GA	ascending	N	99.37
3014343CT	ascending	N	100
3086731AG	ascending	N	100
3166674AC	ascending	N	98.94
3566107CA	ascending	N	100
4017448GA	ascending	N	100
4086GT	ascending	N	99.51
4216783AC	ascending	N	98.65
4247729GA	resistance	N	100
4280254GT	ascending	N	100
4321479GA	ascending	N	100
4349982GT	ascending	N	100
4399683CG	ascending	N	98.92
527895TC	ascending	N	100
656515TC	ascending	N	92.75
751999CT	ascending	N	99.43
762312GA	ascending	N	100
781687AG	resistance	N	99.5
826756CT	ascending	N	100
854604CT	ascending	N	100
1040358TC	descending	N	0
1072163CT	descending	N	0
122353AG	descending	N	0
1364706GA	descending	N	0
146420CT	descending	N	0
148481CA	descending	N	0
1560291AT	descending	N	0
1647460CA	descending	N	0
1654730TG	descending	N	0
1739559TC	descending	N	0
1887060CG	descending	N	0
1953091TC	descending	N	0
2095716CT	descending	N	0
2191635GT	descending	N	0
2253822CG	descending	N	0
2288847CT	resistance	N	0
2343075GC	descending	N	0
2469561CG	descending	N	0
2513645GA	descending	N	0
2530232GA	descending	N	0
2665145GA	descending	N	0
2696078GA	descending	N	0
2772186GA	descending	N	0
2913009TC	descending	N	0
2949298TC	descending	N	0
2990976AC	descending	N	0
3087532CA	descending	N	0
3143396TC	descending	N	0
3265989GA	descending	N	0
3309297TC	descending	N	0
3414230GA	descending	N	0
3485428CT	descending	N	0
4042218GA	descending	N	0
4068468CA	descending	N	0
4195366AG	descending	N	0
4231433AG	descending	N	0
4274541CA	descending	N	0
4307183TG	descending	N	0
4338331CT	descending	N	0
555366CT	descending	N	0
617829AG	descending	N	0
764817TG	descending	N	0
781822AG	resistance	N	0
853231CT	descending	N	0
892272GA	descending	N	0
922417CT	descending	N	0
980206AG	descending	N	0
1066921GT	descending	N	0
1174114AT	descending	N	0
1410790CT	descending	N	0
1577033TG	descending	N	0
1653509GA	descending	N	0
1728603CT	descending	N	0
2259816GA	descending	N	0
2472610CT	descending	N	0
2739952GC	descending	N	0
285751CT	descending	N	0
295731TC	descending	N	0
298024GT	descending	N	0
3136908GA	descending	N	0
3307746AG	descending	N	0
3472752GA	descending	N	0
3543031GA	descending	N	0
3587925TC	descending	N	0
3612229GA	descending	N	0
4136558AG	descending	N	0
4243221CT	resistance	N	0
580448GC	descending	N	0
766645AC	descending	N	0
1130195CT	ascending	N	99.11
2945649TC	ascending	N	100
3697016GC	ascending	N	99.51
4221544TC	ascending	N	99.04
4221565GC	ascending	N	98.98
4221591CG	ascending	N	98.92
4221619GA	ascending	N	100
1056464CT	descending	N	0
1187801TC	descending	N	0
1473246AG	resistance	N	0
1673425CT	resistance	N	0
2156618GC	descending	N	0
3215861TC	descending	N	0
4085767TC	descending	N	0
817527GT	descending	N	0
932795GA	descending	N	0
1480174CG	unassigned	N	7.22
1480184GA	unassigned	N	5.41
1480189CG	unassigned	N	3.41
1480197GC	unassigned	N	3.47
1480204CT	unassigned	N	3.37
1480705CT	unassigned	N	5.11
1625346TG	unassigned	N	2.96
3841780AC	unassigned	N	5.53
71584CG	unassigned	N	9.45
1480176GT	unassigned	N	7.14
1480195GT	unassigned	N	5.06
1480205GA	unassigned	N	3.33
1480243TA	unassigned	N	0
1644368TA	unassigned	N	7.22
745196CG	unassigned	N	0
1102410CT	descending	N	0
1767641CT	descending	N	0
2668467GA	descending	N	0
3356135AC	descending	N	0
4238675CT	descending	N	0
645828AG	descending	N	0
982536GA	descending	N	0
1035426TG	ascending	N	99.39
1353462GA	ascending	N	100
2102417GA	ascending	N	99.32
2210745TG	ascending	N	100
2335638TC	ascending	N	100
2468180GA	ascending	N	99.21
2904110CG	ascending	N	100
3031090GA	ascending	N	100
4404231AC	ascending	N	98.74
886661CT	ascending	N	97.06
1155884TC	ascending	N	100
1482185CT	ascending	N	99.11
1947325TC	ascending	N	100
2127011TG	ascending	N	100
2487024CT	ascending	N	98.69
254705AG	ascending	N	99.47
2964454CT	ascending	N	98.58
3109512GA	ascending	N	100
3161858TG	ascending	N	99.36
3557244CG	ascending	N	100
3610335GT	ascending	N	100
4175847GA	ascending	N	100
4243346AG	ascending	N	100
4338371TG	ascending	N	99.51
762011GA	ascending	N	100
2251605GA	shared	N	99.39
2631371CT	shared	N	98.57
4138377GA	shared	N	99.43
4284429GA	shared	N	98.77
1254147CG	ascending	N	100
2498373GC	ascending	N	99.42
3203157CT	ascending	N	100
3521253GA	ascending	N	100
3575099GA	ascending	N	100
4367633TC	ascending	N	100
2517129AG	ascending	N	100
4221559TC	ascending	N	98.94
4221609GC	ascending	N	98.1
2078967CA	ascending	N	100
895164GA	ascending	N	100
katG S315T	resistance	N	100
gyrA D94G	resistance	N	99.05
rpoB S450L	resistance	N	100
1023883GA	ascending	S	100
1154618CT	ascending	S	100
1161026GA	ascending	S	100
1203693CT	ascending	S	100
1272899TG	ascending	S	100
1409474GT	ascending	S	100
143120CA	ascending	S	100
1483548AG	ascending	S	100
1584762GA	ascending	S	100
1668082GC	ascending	S	100
1710601TA	ascending	S	100
1838646CT	ascending	S	100
2099129CT	ascending	S	100
2132640GC	ascending	S	100
2205550AG	ascending	S	100
2267125TC	ascending	S	100
2289009CT	ascending	S	100
2392289GA	ascending	S	100
2422061AG	ascending	S	100
2544135AC	ascending	S	100
2569288GC	ascending	S	100
2604740AG	ascending	S	100
2649405TA	ascending	S	100
2678122GC	ascending	S	100
2715342CT	resistance	S	100
2880570GC	ascending	S	99
2908357GA	ascending	S	100
2954197GA	ascending	S	100
3014343CT	ascending	S	100
3086731AG	ascending	S	100
3166674AC	ascending	S	100
3566107CA	ascending	S	100
4017448GA	ascending	S	100
4086GT	ascending	S	100
4216783AC	ascending	S	100
4247729GA	resistance	S	100
4280254GT	ascending	S	100
4321479GA	ascending	S	100
4349982GT	ascending	S	100
4399683CG	ascending	S	100
527895TC	ascending	S	100
656515TC	ascending	S	100
751999CT	ascending	S	100
762312GA	ascending	S	100
781687AG	resistance	S	100
826756CT	ascending	S	100
854604CT	ascending	S	100
1040358TC	descending	S	0
1072163CT	descending	S	0
122353AG	descending	S	0
1364706GA	descending	S	0
146420CT	descending	S	0
148481CA	descending	S	0
1560291AT	descending	S	0
1647460CA	descending	S	0
1654730TG	descending	S	0
1739559TC	descending	S	0
1887060CG	descending	S	0
1953091TC	descending	S	0
2095716CT	descending	S	0
2191635GT	descending	S	0
2253822CG	descending	S	0
2288847CT	resistance	S	0
2343075GC	descending	S	0
2469561CG	descending	S	0
2513645GA	descending	S	0
2530232GA	descending	S	0
2665145GA	descending	S	0
2696078GA	descending	S	0
2772186GA	descending	S	0
2913009TC	descending	S	0
2949298TC	descending	S	0
2990976AC	descending	S	0
3087532CA	descending	S	0
3143396TC	descending	S	0
3265989GA	descending	S	0
3309297TC	descending	S	0
3414230GA	descending	S	0
3485428CT	descending	S	0
4042218GA	descending	S	0
4068468CA	descending	S	0
4195366AG	descending	S	0
4231433AG	descending	S	0
4274541CA	descending	S	0
4307183TG	descending	S	0
4338331CT	descending	S	0
555366CT	descending	S	0
617829AG	descending	S	0
764817TG	descending	S	0
781822AG	resistance	S	0
853231CT	descending	S	0
892272GA	descending	S	0
922417CT	descending	S	0
980206AG	descending	S	0
1066921GT	descending	S	0
1174114AT	descending	S	0
1410790CT	descending	S	0
1577033TG	descending	S	0
1653509GA	descending	S	0
1728603CT	descending	S	0
2259816GA	descending	S	0
2472610CT	descending	S	0
2739952GC	descending	S	0
285751CT	descending	S	0
295731TC	descending	S	0
298024GT	descending	S	0
3136908GA	descending	S	0
3307746AG	descending	S	0
3472752GA	descending	S	0
3543031GA	descending	S	0
3587925TC	descending	S	0
3612229GA	descending	S	0
4136558AG	descending	S	0
4243221CT	resistance	S	0
580448GC	descending	S	0
766645AC	descending	S	0
1130195CT	ascending	S	100
2945649TC	ascending	S	100
3697016GC	ascending	S	100
4221544TC	ascending	S	100
4221565GC	ascending	S	100
4221591CG	ascending	S	100
4221619GA	ascending	S	100
1056464CT	descending	S	0
1187801TC	descending	S	0
1473246AG	resistance	S	0
1673425CT	resistance	S	0
2156618GC	descending	S	0
3215861TC	descending	S	0
4085767TC	descending	S	0
817527GT	descending	S	0
932795GA	descending	S	0
1480174CG	unassigned	S	0
1480184GA	unassigned	S	0
1480189CG	unassigned	S	0
1480197GC	unassigned	S	0
1480204CT	unassigned	S	0
1480705CT	unassigned	S	0
1625346TG	unassigned	S	0
3841780AC	unassigned	S	0
71584CG	unassigned	S	0
1480176GT	unassigned	S	0
1480195GT	unassigned	S	0
1480205GA	unassigned	S	0
1480243TA	unassigned	S	0
1644368TA	unassigned	S	0
745196CG	unassigned	S	0
1102410CT	descending	S	0
1767641CT	descending	S	0
2668467GA	descending	S	0
3356135AC	descending	S	0
4238675CT	descending	S	0
645828AG	descending	S	0
982536GA	descending	S	0
1035426TG	ascending	S	100
1353462GA	ascending	S	100
2102417GA	ascending	S	100
2210745TG	ascending	S	100
2335638TC	ascending	S	100
2468180GA	ascending	S	100
2904110CG	ascending	S	100
3031090GA	ascending	S	100
4404231AC	ascending	S	100
886661CT	ascending	S	100
1155884TC	ascending	S	100
1482185CT	ascending	S	100
1947325TC	ascending	S	100
2127011TG	ascending	S	100
2487024CT	ascending	S	100
254705AG	ascending	S	100
2964454CT	ascending	S	100
3109512GA	ascending	S	100
3161858TG	ascending	S	100
3557244CG	ascending	S	100
3610335GT	ascending	S	100
4175847GA	ascending	S	100
4243346AG	ascending	S	100
4338371TG	ascending	S	100
762011GA	ascending	S	100
2251605GA	shared	S	100
2631371CT	shared	S	100
4138377GA	shared	S	100
4284429GA	shared	S	100
1254147CG	ascending	S	100
2498373GC	ascending	S	100
3203157CT	ascending	S	100
3521253GA	ascending	S	100
3575099GA	ascending	S	100
4367633TC	ascending	S	100
2517129AG	ascending	S	100
4221559TC	ascending	S	100
4221609GC	ascending	S	100
2078967CA	ascending	S	100
895164GA	ascending	S	100
katG S315T	resistance	S	100
gyrA D94G	resistance	S	100
rpoB S450L	resistance	S	100

## Sheet: Fig4AB
Patient	Sample	Sample_Type	CT	GA
G-018	G-018_C	C	141	250
G-018	G-018_E	E	112	108
G-018	G-018_H	H	125	155
G-018	G-018_I	I	114	124
G-018	G-018_N	N	6	6
G-018	G-018_S1	S	156	198
G-021	G-021_C	C	75	80
G-021	G-021_S1	S	190	249
G-023	G-023_C	C	71	87
G-023	G-023_S1	S	119	152
G-025	G-025_C	C	127	167
G-025	G-025_S1	S	15	16
G-031	G-031_C	C	11	11
G-031	G-031_E	E	8	14
G-031	G-031_I	I	7	9
G-031	G-031_S1	S	91	89
G-032	G-032_C	C	50	53
G-032	G-032_S1	S	23	30
G-034	G-034_C	C	16	9
G-034	G-034_E	E	11	16
G-034	G-034_H	H	8	11
G-034	G-034_I	I	18	11
G-034	G-034_N	N	13	13
G-034	G-034_S1	S	7	8
G-034	G-034_S2	S	11	10
G-035	G-035_C	C	13	12
G-035	G-035_E	E	10	20
G-035	G-035_H	H	9	11
G-035	G-035_I	I	9	13
G-035	G-035_N	N	14	13
G-035	G-035_S1	S	7	15
G-085	G-085_C	C	32	26
G-085	G-085_E	E	73	75
G-085	G-085_H	H	114	107
G-085	G-085_I	I	206	238
G-085	G-085_N	N	205	229
G-085	G-085_S1	S	27	27
G-330	G-330_C	C	1	3
G-330	G-330_S1	S	1	0
G-335	G-335_C	C	3	1
G-335	G-335_E	E	6	4
G-335	G-335_H	H	9	13
G-335	G-335_I	I	3	1
G-335	G-335_N	N	7	7
G-335	G-335_S1	S	3	1
G-065	G-065_S_1	S1	32	31
G-065	G-065_S_2	S2	1	2
G-069	G-069_S_1	S1	26	18
G-069	G-069_S_2	S2	53	50
G-078	G-078_S_1	S1	17	15
G-078	G-078_S_2	S2	0	0
G-208	G-208_S_1	S1	1	3
G-208	G-208_S_2	S2	1	2
G-213	G-213_S_1	S1	0	1
G-213	G-213_S_2	S2	11	4
G-215	G-215_S_1	S1	0	0
G-215	G-215_S_2	S2	21	15
G-216	G-216_S_1	S1	7	2
G-216	G-216_S_2	S2	12	11
G-217	G-217_S_1	S1	3	5
G-217	G-217_S_2	S2	2	6
G-220	G-220_S_1	S1	4	4
G-220	G-220_S_2	S2	8	7
G-227	G-227_S_1	S1	5	8
G-227	G-227_S_2	S2	16	17
G-255	G-255_S_1	S1	2	3
G-255	G-255_S_2	S2	13	16
G-258	G-258_S_1	S1	0	0
G-258	G-258_S_2	S2	3	4
G-262	G-262_S_1	S1	2	2
G-262	G-262_S_2	S2	5	9
G-270	G-270_S_1	S1	6	6
G-270	G-270_S_2	S2	9	9
G-278	G-278_S_1	S1	10	10
G-278	G-278_S_2	S2	1	2
G-281	G-281_S_1	S1	10	6
G-281	G-281_S_2	S2	0	0
G-285	G-285_S_1	S1	1	0
G-285	G-285_S_2	S2	0	0

## Sheet: Fig4C
Patient	Sample	CTGA	Sig
G-018	Caseum	0.206878	No
G-021	Caseum	0.189951	Yes
G-023	Caseum	0.252396	Yes
G-025	Caseum	0.214286	Yes
G-031	Caseum	0.213592	Yes
G-032	Caseum	0.228889	Yes
G-034	Caseum	0.277778	No
G-035	Caseum	0.231481	No
G-085	Caseum	0.179567	No
G-335	Caseum	0.190476	No
G-018	Sputum	0.209964	No
G-021	Sputum	0.124539	Yes
G-023	Sputum	0.204837	Yes
G-025	Sputum	0.00841934	Yes
G-031	Sputum	0.09	Yes
G-032	Sputum	0.0131058	Yes
G-034	Sputum	0.168539	No
G-035	Sputum	0.236559	No
G-085	Sputum	0.221311	No
G-335	Sputum	0.210526	No

## Sheet: Fig5B
local_identifier	case_definition	period_start	period_end	period_span	outcome	specimen_local_identifier	specimen_date	specimen_site	observation_date
G-018	New	2014-11-11	2016-11-28	748	Cured	G-018_C	2015-05-21	surgeryCaseousMasses	2015-05-21, 2015-09-07
G-018	New	2014-11-11	2016-11-28	748	Cured	G-018_E	2015-05-21	surgeryCavityExternalWall	2015-05-21, 2015-09-07
G-018	New	2014-11-11	2016-11-28	748	Cured	G-018_H	2015-05-21	surgeryHealthy tissue	2015-05-21, 2015-09-07
G-018	New	2014-11-11	2016-11-28	748	Cured	G-018_I	2015-05-21	surgeryCavityInternalWall	2015-05-21, 2015-09-07
G-018	New	2014-11-11	2016-11-28	748	Cured	G-018_N	2015-05-21	surgeryNodulu	2015-05-21, 2015-09-07
G-018	New	2014-11-11	2016-11-28	748	Cured	G-018_S_1	2014-10-31	sputum	2014-10-31, 2014-11-03, 2015-01-23
G-019	Failure	2015-04-20	2016-12-14	604	Cured	G-019_C	2015-06-11	surgeryCaseousMasses	2015-06-12, 2015-06-16, 2015-09-03
G-019	Failure	2015-04-20	2016-12-14	604	Cured	G-019_S_1	2014-07-21	sputum	2014-07-21, 2014-07-22, 2014-11-21
G-021	New	2014-02-25	2015-11-07	620	Cured	G-021_C	2014-07-15	surgeryCaseousMasses	2014-07-15, 2014-07-16
G-021	New	2014-02-25	2015-11-07	620	Cured	G-021_S_1	2014-02-18	sputum	2014-02-18, 2014-03-04, 2014-06-11
G-023	Treatment after default	2015-03-18	2015-07-30	134	Default	G-023_C	2015-03-23	surgeryCaseousMasses	2015-03-23, 2015-03-24, 2015-04-23, 2015-05-21
G-023	Treatment after default	2015-03-18	2015-07-30	134	Default	G-023_S_1	2015-03-16	sputum	2015-03-16, 2015-03-17, 2015-05-20, 2015-06-23
G-025	Failure	2013-03-07	2015-08-24	900	Cured	G-025 _S_1	2014-06-09	sputum	2014-06-11, 2014-06-12, 2014-09-11
G-025	Failure	2013-03-07	2015-08-24	900	Cured	G-025_C	2014-08-22	surgeryCaseousMasses	2014-08-25, 2014-08-26, 2014-11-27
G-031	New	2014-02-03	2016-02-01	728	Cured	G-031-S_1	2013-11-07	sputum	2013-11-07, 2013-11-11, 2014-01-21, 2014-02-26
G-031	New	2014-02-03	2016-02-01	728	Cured	G-031-C	2014-11-09	surgeryCaseousMasses	2013-11-07, 2013-11-11, 2014-01-21, 2014-02-26
G-032	Treatment after default	2013-12-24	2014-04-22	119	Default	G-032_C	2014-01-09	surgeryCaseousMasses	2014-01-10, 2014-01-13, 2014-03-13, 2014-04-14
G-032	Treatment after default	2013-12-24	2014-04-22	119	Default	G-032-S_1	2013-12-23	sputum	2013-12-23, 2013-12-24, 2013-12-25, 2014-03-04
G-033	Failure	2015-05-12	2015-06-29	48	Unknown	G-033_C	2014-12-02	surgeryCaseousMasses	2014-12-03, 2014-12-04
G-033	Failure	2015-05-12	2015-06-29	48	Unknown	G-033_S_1	2015-03-24	sputum	2015-03-27, 2015-03-30
G-033	Failure	2015-05-12	2015-06-29	48	Unknown	G-033_S_2	2014-04-23	sputum	2014-04-23, 2014-04-24, 2014-05-08, 2014-06-26
G-034	New	2013-07-10	2015-11-02	845	Cured	G-034_C	2014-11-06	surgeryCaseousMasses	2014-11-07, 2014-11-10, 2015-03-27
G-035	New	2013-01-25	2015-01-28	733	Cured	G-035_C	2014-07-03	surgeryCaseousMasses	2014-07-04, 2014-07-07, 2014-10-01
G-036	New	2014-11-13	2016-07-14	609	Cured	G-036_C	2015-09-04	surgeryCaseousMasses	2015-09-04, 2015-09-07
G-036	New	2014-11-13	2016-07-14	609	Cured	G-036_S_1	2014-10-30	sputum	2014-10-30, 2014-10-31, 2014-11-04, 2014-12-31
G-039	New	2014-09-25	2016-06-02	616	Cured	G-039-S	2014-09-24	sputum
G-039	New	2014-09-25	2016-06-02	616	Cured	G-039-C	2015-09-23	surgeryCaseousMasses	2015-09-23, 2016-02-25
G-039	New	2014-09-25	2016-06-02	616	Cured	G-039-E	2015-09-23	surgeryCavityExternalWall	2015-09-23, 2016-02-25
G-039	New	2014-09-25	2016-06-02	616	Cured	G-039-H	2015-09-23	surgeryHealthy tissue	2015-09-23, 2016-02-25
G-039	New	2014-09-25	2016-06-02	616	Cured	G-039-I	2015-09-23	surgeryCavityInternalWall	2015-09-23, 2016-02-25
G-039	New	2014-09-25	2016-06-02	616	Cured	G-039-N	2015-09-23	surgeryNodulu	2015-09-23, 2016-02-25
G-085	Treatment after default	2014-10-18	2016-08-11	663	Completed	G-085_C	2016-03-16	surgeryCaseousMasses	2016-03-17, 2016-03-18, 2016-07-01
G-085	Treatment after default	2014-10-18	2016-08-11	663	Completed	G-085_S_1	2014-10-06	sputum	2014-10-06, 2014-10-08, 2014-10-09, 2014-10-30
G-240	Relapse	2015-04-24	2015-11-01	191	Cured	G-240_C	2015-11-09	surgeryCaseousMasses	2015-11-11, 2015-11-12, 2015-12-23, 2016-01-21
G-240	Relapse	2015-04-24	2015-11-01	191	Cured	G-240-S-1	2015-04-22	sputum	2015-04-22, 2015-04-23, 2015-06-02, 2015-07-02
G-324	New	2016-02-18	2016-08-17	181	Failure	G-324_C	2016-12-09	surgeryCaseousMasses	2016-12-09, 2017-05-17
G-324	New	2016-02-18	2016-08-17	181	Failure	G-324_E	2016-12-09	surgeryCavityExternalWall	2016-12-09, 2017-05-17
G-324	New	2016-02-18	2016-08-17	181	Failure	G-324_H	2016-12-09	surgeryHealthy tissue	2016-12-09, 2017-05-17
G-324	New	2016-02-18	2016-08-17	181	Failure	G-324_I	2016-12-09	surgeryCavityInternalWall	2016-12-09, 2017-05-17
G-324	New	2016-02-18	2016-08-17	181	Failure	G-324_N	2016-12-09	surgeryNodulu	2016-12-09, 2017-05-17
G-324	New	2016-02-18	2016-08-17	181	Failure	G-324_S_1	2016-02-15	sputum	2016-02-15, 2016-02-16, 2016-03-10
G-327	Relapse	2017-03-27	2018-03-20	358	Cured	G-327_C_1	2016-12-08	surgeryCaseousMasses	2016-12-09, 2016-12-12, 2017-03-06, 2017-03-09
G-327	Relapse	2017-03-27	2018-03-20	358	Cured	G-327_S_1	2016-05-13	sputum	2016-05-13, 2016-05-16, 2016-07-28, 2016-07-29
G-330	New	2017-03-02	2018-03-20		Still on treatment	G-330_C	2017-03-06	surgeryCaseousMasses	2017-03-06, 2017-03-07, 2017-05-18
G-330	New	2017-03-02	2018-03-20		Still on treatment	G-330_S_1	2017-03-01	sputum	2017-03-01, 2017-03-02, 2017-03-07, 2017-05-03
G-335	Relapse	2017-02-17	2017-09-26	221	Cured	G-335_C	2017-03-17	surgeryCaseousMasses	2017-03-17, 2017-07-12
G-335	Relapse	2017-02-17	2017-09-26	221	Cured	G-335_C_1	2017-03-17	surgeryCaseousMasses	2017-03-20, 2017-03-21, 2017-05-02, 2017-06-01
G-335	Relapse	2017-02-17	2017-09-26	221	Cured	G-335_E	2017-03-17	surgeryCavityExternalWall	2017-03-17, 2017-07-12
G-335	Relapse	2017-02-17	2017-09-26	221	Cured	G-335_H	2017-03-17	surgeryHealthy tissue	2017-03-17, 2017-07-12
G-335	Relapse	2017-02-17	2017-09-26	221	Cured	G-335_I	2017-03-17	surgeryCavityInternalWall	2017-03-17, 2017-07-12
G-335	Relapse	2017-02-17	2017-09-26	221	Cured	G-335_N	2017-03-17	surgeryNodulu	2017-03-17, 2017-07-12
G-335	Relapse	2017-02-17	2017-09-26	221	Cured	G-335_S_1	2017-02-17	sputum	2017-02-17, 2017-02-20, 2017-02-22, 2017-04-19
